# Supplementary material for: Improving RNA-Seq expression estimation by modeling isoform- and exon-specific read sequencing rate
Source: BMC Bioinformatics. 2015 Oct 16;16:332. doi: 10.1186/s12859-015-0750-6 (PMC4609108; doi:10.1186/s12859-015-0750-6)
Supplement: Additional file 5 — Table S1. Name list of the 740 genes used for gene expression validation in MAQC data. This table shows the name list of the 740 qRT-PCR validated genes which are used to validate gene expression calculation in MAQC data. (XLS 243 kb) [file 12859_2015_750_MOESM5_ESM.xls]

## Sheet: HBR
Sample HBR
gene name	qRT-PCR	RSEM	cufflinks	mmseq(logmu)	NLDMseq
ENSG00000165029	0.0520457	548.14	1.06576	0.208807	1.16414
ENSG00000107331	3.58729	94875.6	758.402	6.84569	402.216
ENSG00000073734	0.00049202	0	0.00172969	-5.78196	0.004893
ENSG00000085563	0.143114	938.87	12.6343	2.80314	6.29488
ENSG00000198925	0.570313	10716.6	68.4367	4.50404	78.1772
ENSG00000121270	0.000875047	78.43	0.529361	-0.356233	0.327476
ENSG00000103222	0.0467914	1013.06	3.82256	1.55393	4.89299
ENSG00000023839	0.00265259	38.43	0.284303	-2.13236	0.175032
ENSG00000125257	0.0329115	189.06	2.0298	1.49318	1.33952
ENSG00000114770	0.136679	5833.54	22.8374	3.3227	27.3897
ENSG00000091262	0.00193639	121.64	0.887357	0.322617	0.745099
ENSG00000006071	0.179814	5320.81	90.4332	4.60726	52.1015
ENSG00000101986	0.0118899	460.78	3.11202	0.997016	2.87671
ENSG00000117528	0.324066	1091.28	7.06564	2.16441	8.771
ENSG00000118777	0.487506	859.1	5.56295	1.28316	4.69075
ENSG00000138075	0.00498912	29.32	0.195359	-1.62126	0.202989
ENSG00000144827	0.644111	1312.86	16.8573	2.86253	15.332
ENSG00000117054	0.108267	1118.94	17.9453	3.15253	19.4724
ENSG00000122971	0.230071	941.18	8.71038	2.33329	10.5717
ENSG00000072778	0.546244	9754.79	74.2076	4.4241	235.482
ENSG00000075239	0.429172	1482.22	54.4331	4.20922	31.5109
ENSG00000122729	0.353971	1416.22	6.89883	2.06838	8.39713
ENSG00000077080	0.339787	4427.82	79.704	4.20665	72.4389
ENSG00000077522	0.166549	2820.07	38.6711	3.8	26.6253
ENSG00000178031	0.0168862	342.96	1.85673	0.545338	1.40969
ENSG00000196839	0.0976722	281.19	3.75584	1.54445	4.07609
ENSG00000065457	0.127285	556.26	15.3839	2.92536	11.2316
ENSG00000155897	0.191345	1150.33	4.80871	1.79674	5.37548
ENSG00000141433	0.0940187	278.49	6.83192	1.76767	5.5579
ENSG00000006831	0.652323	5011.84	21.7279	3.21152	27.0459
ENSG00000148926	0.0914373	562.84	8.94508	2.28054	7.26129
ENSG00000170425	0.056758	249.68	2.45368	0.846657	3.26815
ENSG00000144843	0.0263188	143.87	1.26183	0.396193	0.876992
ENSG00000104964	13.1725	61652	633.28	6.59449	766.873
ENSG00000081051	0.000445027	53.65	0.859669	0.297171	0.579807
ENSG00000026652	0.474999	3948.15	25.6529	3.29946	18.5442
ENSG00000155189	0.487504	1344.75	9.80699	2.47728	9.26519
ENSG00000145192	0.00048939	120.64	1.2911	0.213057	1.54333
ENSG00000111732	0.00040228	17.67	0.284953	-0.477368	0.10534
ENSG00000159423	0.307272	3646.83	21.1515	3.13966	25.7616
ENSG00000086848	0.20607	1031.28	10.5474	2.95775	10.7661
ENSG00000179477	0.000687465	129.8	0.722163	-0.02247	1.55091
ENSG00000161905	0.00048939	59.83	1.46346	0.243541	0.704579
ENSG00000163295	0.00048939	0	0.00323369	-8.07816	0
ENSG00000106927	0.00086663	40.02	0.785235	-0.159551	0.529586
ENSG00000123505	1.46551	3111.51	21.6481	3.22459	27.7502
ENSG00000145020	0.0424357	1944.64	27.9845	3.46572	23.0158
ENSG00000091879	0.0411218	298.53	1.69187	0.751385	1.72848
ENSG00000171819	0.00132803	100	1.74567	0.503545	1.1278
ENSG00000165887	0.00114168	219.29	3.13489	1.06178	3.59184
ENSG00000104537	0.00122662	55.63	0.883328	0.364041	0.73868
ENSG00000135046	0.0544302	371.71	5.78179	1.75131	5.94116
ENSG00000164111	1.17726	2512.56	49.3404	4.07085	44.4314
ENSG00000138356	0.01769	101.27	1.04649	-0.264542	0.635738
ENSG00000106367	0.765956	4118.38	78.2403	4.49597	79.3212
ENSG00000134262	0.209032	1262.91	18.9676	3.5262	17.6744
ENSG00000134982	2.06345	5581.37	15.0961	2.89505	14.268
ENSG00000117362	0.170268	2716.88	27.0775	3.54924	33.7063
ENSG00000239713	0.0102063	154.93	1.93508	0.945115	1.65559
ENSG00000084674	0.00348281	147.79	0.255922	-1.48448	0.276034
ENSG00000175336	0.00048939	53.82	0.357738	-1.0371	0.211024
ENSG00000091583	0.000599835	10	0.150797	-2.30156	0.316677
ENSG00000004059	0.913391	8057.91	173.269	5.31904	175.871
ENSG00000066777	0.370519	1560.27	12.0525	2.07627	7.53239
ENSG00000111348	0.210206	671.65	12.9853	2.90814	13.0422
ENSG00000005981	0.000911215	123.43	0.484211	-0.439712	0.523542
ENSG00000108381	0.339243	1786.46	5.87465	2.00181	7.69292
ENSG00000169696	0.0753585	1887.93	17.1595	2.95113	35.1832
ENSG00000162174	0.42969	3210.77	46.2144	3.87493	42.0826
ENSG00000118217	0.816262	1391.74	3.03196	1.38194	4.10903
ENSG00000149311	0.0641359	1869	14.0347	3.03283	11.0895
ENSG00000018625	6.10896	46775.7	274.269	5.68212	233.61
ENSG00000129244	13.5211	31005.6	247.344	5.71991	243.33
ENSG00000071553	0.451956	17902.6	162.982	5.15168	185.262
ENSG00000116039	0.00363659	68	1.79277	0.417647	1.0668
ENSG00000166710	8.62446	7913.79	376.99	6.05702	276.845
ENSG00000112182	0.0803868	559.38	2.17636	0.782942	1.62759
ENSG00000107262	0.461359	3299.6	65.8514	4.18263	61.4733
ENSG00000156735	0.245379	1629.79	13.145	2.32466	10.5753
ENSG00000175866	0.936896	7556.09	105.583	4.78782	95.2502
ENSG00000138376	0.024653	81.31	3.64525	0.681689	0.498364
ENSG00000140379	0.0246371	25.97	0.723949	-0.903605	0.699601
ENSG00000126581	0.410948	2143.89	17.8839	3.07137	21.3599
ENSG00000177951	0.155011	2368.86	14.2235	2.91807	28.9659
ENSG00000132840	0.0107275	159.27	1.88299	1.09644	1.86067
ENSG00000110330	0.248781	797.19	9.62589	2.41438	6.81544
ENSG00000089685	0.00380612	31.7	0.618853	-0.493839	0.286298
ENSG00000197299	0.0460342	194.89	1.56781	0.224978	1.41526
ENSG00000137274	0.192926	865.82	8.97346	3.03704	9.83451
ENSG00000139618	0.00323483	27.1	0.509519	-0.738563	0.123896
ENSG00000156983	0.303114	1742.99	7.28164	2.11464	9.38706
ENSG00000169814	0.248297	481.63	9.67524	1.82843	7.66735
ENSG00000204290	0.00040228	33.01	0.346831	0.633392	0.500784
ENSG00000112578	0.0989694	581.99	11.3422	2.60549	9.41027
ENSG00000124920	0.00538999	17784.3	60.2111	4.30489	78.2461
ENSG00000125462	0.0640414	8279.04	270.732	5.71623	204.122
ENSG00000156265	0.00319104	103.84	2.68589	1.11053	1.35376
ENSG00000088543	0.194295	3262.9	26.1752	3.40996	32.2761
ENSG00000123843	0.00048939	122.84	1.24436	1.60073	0.635041
ENSG00000154975	1.9084	5738.54	46.204	3.86592	50.203
ENSG00000007402	0.293132	4224.98	16.0629	2.88702	18.9827
ENSG00000157445	0.242348	1470.27	8.19978	2.04608	10.1899
ENSG00000084774	0.184116	2707.11	28.5725	3.4432	15.1819
ENSG00000104327	1.55432	3398.04	40.9249	3.90675	56.5669
ENSG00000131236	0.226869	5314.71	75.4322	4.3309	58.083
ENSG00000141527	0.00040228	197.58	2.16649	1.69104	0.982173
ENSG00000137757	0.00125582	2.95	0.122489	-2.09066	0
ENSG00000130940	0.00203482	248.91	1.82744	0.549484	1.00173
ENSG00000149548	0.0067048	26.9	0.271698	-1.2318	0.162498
ENSG00000115009	0.000747815	2	0.0673884	-3.85612	0.058277
ENSG00000157456	0.0160684	5.17	0.152355	-4.0062	0.108358
ENSG00000221978	0.735674	8626.55	94.6852	4.66966	79.771
ENSG00000183625	0.000880333	11.61	0.0916146	-1.25754	0.051802
ENSG00000126353	0.000717345	28.99	0.210049	-2.01653	0.268965
ENSG00000173992	0.444847	1901.32	35.0338	3.74252	42.0543
ENSG00000134061	0.0113697	24.99	0.214276	-2.76902	0.213756
ENSG00000161649	0.00046434	1	0.241898	-1.12615	0.110328
ENSG00000167286	0.00127598	5	0.519327	-2.52369	0.138184
ENSG00000198851	0.00265354	21.22	0.259175	-0.922922	0.205279
ENSG00000116815	0.025096	50.28	0.893835	0.0628428	0.924342
ENSG00000129226	0.21101	945.13	9.46868	2.53479	7.45512
ENSG00000121594	0.000690785	1	0.0281576	-3.47041	0.009421
ENSG00000110651	7.55663	24616.8	384.914	6.13349	384.665
ENSG00000114013	0.0150019	71.8	0.678717	-0.656261	0.715672
ENSG00000158825	0.0201744	95.04	2.19167	0.673531	2.33837
ENSG00000163814	0.00819001	84.08	0.349389	-0.938117	0.338997
ENSG00000071991	0.16447	293.48	1.12391	0.286159	1.39155
ENSG00000039068	0.0293247	187.19	2.64691	1.49508	1.44888
ENSG00000135446	0.445822	1040.07	30.4682	3.42395	22.0772
ENSG00000164885	0.960117	2738.15	54.0599	4.05731	53.1108
ENSG00000176749	2.72464	11561.9	42.8731	3.89989	61.2011
ENSG00000132964	0.174861	558.83	3.72315	1.43608	4.6903
ENSG00000136807	0.643971	5732.91	126.247	4.99778	75.6756
ENSG00000124762	0.407107	3402.08	35.4706	3.75182	34.9986
ENSG00000105388	0.00048939	41.73	0.498051	-0.255889	0.051048
ENSG00000075275	0.000426185	80.62	0.645644	-0.281534	0.536063
ENSG00000115163	0.00048939	18.78	0.67726	1.02607	0.232233
ENSG00000117724	0.00628543	94.73	0.86441	0.505371	0.363754
ENSG00000003402	0.447419	1853.21	17.2071	3.30692	25.9353
ENSG00000136457	0.375389	828.72	10.181	2.17925	9.65361
ENSG00000106153	5.15893	9938.79	172.643	5.42978	237.874
ENSG00000149554	0.00206011	160.42	3.29537	1.91662	2.17582
ENSG00000100604	2.9285	18408.7	186.135	5.50159	239.619
ENSG00000089199	2.33963	25307.6	176.762	5.3803	226.688
ENSG00000083937	0.370214	717.45	9.94806	2.40635	8.62471
ENSG00000101204	0.147494	2691.26	9.5787	2.3424	11.982
ENSG00000196811	0.00032397	5.57	0.0629828	-4.67112	0.048062
ENSG00000175264	0.874258	6682.14	49.6149	3.94064	52.7636
ENSG00000099622	3.90225	21757	193.31	5.40469	203.51
ENSG00000136108	0.0531474	457.65	3.48632	1.33906	3.41278
ENSG00000016602	0.0181331	138.7	0.882822	0.25223	1.05246
ENSG00000121940	0.111101	1560.69	17.6084	2.71216	10.0886
ENSG00000171365	0.0295628	487.45	0.871797	0.244905	1.13542
ENSG00000163815	0.0129906	1131.55	26.4156	3.33849	11.2504
ENSG00000103351	0.205467	1220.55	13.5319	2.55044	8.40482
ENSG00000100528	1.1275	891.72	22.7307	3.19498	19.6913
ENSG00000068120	0.289678	3671.05	29.3431	3.31897	33.9931
ENSG00000135775	0.446354	1180.43	9.09656	2.22338	9.27416
ENSG00000108821	0.0107466	485.66	4.38714	1.97047	2.95509
ENSG00000148444	0.360029	716.44	32.2279	3.23773	17.9193
ENSG00000014919	0.211817	1292.47	12.2991	2.55626	12.0861
ENSG00000161281	0.468824	1897.79	114.387	4.71247	73.6379
ENSG00000091704	0.00032397	4	0.0731633	-2.65472	0.056509
ENSG00000153002	0.000731105	10.76	0.730024	-1.06445	0.168918
ENSG00000047457	0.271845	627.11	8.8147	2.60907	6.05126
ENSG00000163703	0.207368	6452.74	110.19	4.76321	95.2274
ENSG00000096006	0.000462652	0	0	-3.43623	0
ENSG00000176390	0.0624718	528.05	3.53231	1.37443	8.96241
ENSG00000132693	0.000409503	4	0.21195	-2.00288	0.054238
ENSG00000182578	0.180625	2083.18	11.4852	2.33714	14.2777
ENSG00000103653	0.0853241	3183.75	36.6817	3.8895	34.9864
ENSG00000070770	0.160737	2116.43	15.2847	2.86285	17.7003
ENSG00000168036	2.15069	15002.3	81.7526	4.54209	103.629
ENSG00000107874	1.03809	3672.12	62.418	4.30027	75.0905
ENSG00000139842	0.433982	1753.66	15.0704	2.53886	13.8967
ENSG00000006210	1.08294	5641.98	27.9462	3.48636	35.2296
ENSG00000140465	0.00171952	37.97	0.301522	-0.801909	0.32879
ENSG00000138061	0.110982	535.87	4.98229	1.63323	3.28661
ENSG00000197408	0.000530008	61.93	0.52115	-0.402141	0.404987
ENSG00000138109	0.00032397	7.3	0.0845128	-3.95936	0.065266
ENSG00000100197	0.000952093	438.74	2.90263	1.3973	6.02238
ENSG00000197446	0.00032397	37.61	0.538619	-0.180579	0.592308
ENSG00000134716	0.239352	619.36	5.81357	1.69781	6.61794
ENSG00000160868	0.00040984	20.87	0.285589	-0.837611	0.250238
ENSG00000106258	0.00032397	709.22	3.70613	1.40396	3.28268
ENSG00000160870	0.00032397	8.1	0.115464	-3.7078	0.060954
ENSG00000036530	0.375439	5848.31	47.849	3.96091	59.8509
ENSG00000187048	0.00245722	36.59	0.268254	-0.671967	0.19297
ENSG00000142871	0.0895231	1274.33	14.3836	2.90908	12.8956
ENSG00000173406	0.0504032	961.12	4.84119	1.88463	5.74829
ENSG00000129562	0.417329	1907.15	113.623	4.88201	75.2323
ENSG00000167657	0.204991	5365.32	42.9438	3.82191	51.52
ENSG00000112977	0.0658021	1568.24	15.0954	2.80418	15.9055
ENSG00000187323	0.0977995	372.5	0.632795	-0.950842	1.60781
ENSG00000161634	0.00040984	0	0.00920533	-4.83145	0
ENSG00000080166	0.00201049	63.98	1.18824	0.00803264	0.54164
ENSG00000169738	0.502004	4926.4	120.219	4.87634	163.143
ENSG00000183258	0.18604	4968.68	83.0929	4.64061	66.2619
ENSG00000160049	0.298835	2415	10.6094	2.64107	10.6917
ENSG00000058866	0.828724	4148.01	26.2583	3.46244	22.1258
ENSG00000104808	0.00434452	77.24	1.85484	0.549607	1.77158
ENSG00000109606	0.0631303	3024.07	26.9302	3.3339	26.4739
ENSG00000132535	2.37443	32496.2	226.45	5.56429	243.953
ENSG00000172869	0.293751	1698.22	7.64169	1.99685	5.5874
ENSG00000132002	1.1256	6013.77	44.2813	3.94727	57.1694
ENSG00000128590	0.729779	934.33	15.8779	3.04515	11.4846
ENSG00000110011	0.282037	1916.53	45.3889	4.1635	46.7552
ENSG00000168259	0.188012	2047.38	18.3525	2.7454	45.7389
ENSG00000130816	0.194511	4646.04	14.8243	2.87074	17.9577
ENSG00000197635	0.0227543	57.38	0.896	-0.492067	0.362923
ENSG00000121570	0.00040984	84	2.16331	1.81279	1.33086
ENSG00000188641	0.0646859	250.55	1.82565	0.641356	1.47467
ENSG00000143476	0.00121675	14	0.151565	-1.70167	0.079064
ENSG00000108861	0.708852	6557.77	27.6629	3.43531	37.6689
ENSG00000135636	0.0416795	3374.79	19.1787	3.06089	15.9558
ENSG00000007968	0.00032397	48.21	0.233882	-1.45591	0.14768
ENSG00000140598	0.0714737	324.88	1.7235	1.58707	2.13957
ENSG00000138798	0.00997582	47.6	1.11393	-0.238104	0.255883
ENSG00000146648	0.0688392	1466.14	2.97393	1.2558	4.01289
ENSG00000055332	0.44018	2261.9	3.77215	1.47699	5.50809
ENSG00000172071	0.12058	550.91	4.40196	0.902658	3.15138
ENSG00000110321	4.3489	15937.1	643.893	6.65088	148.311
ENSG00000066044	0.43671	3281.29	12.4821	2.62833	13.3538
ENSG00000162374	0.846587	2503.18	25.064	3.04938	21.5978
ENSG00000126767	0.70176	5036.27	53.7755	3.94776	49.082
ENSG00000128886	0.0242838	133.47	3.39949	1.0657	2.13783
ENSG00000125746	0.177698	7645.49	51.4336	4.10188	66.334
ENSG00000138185	0.0879125	1969.77	3.37105	1.46082	4.80301
ENSG00000129595	0.0858083	282.62	5.91156	2.11692	7.07155
ENSG00000044524	0.0269261	192.33	0.816224	-0.201246	0.910768
ENSG00000135333	0.0531531	665.51	1.87252	0.612573	2.36239
ENSG00000063245	0.865874	18050.7	121.907	4.90726	147.978
ENSG00000049283	0.0127423	514.34	5.15149	1.92826	4.06257
ENSG00000178568	0.448795	1676.88	2.95731	1.20663	3.77702
ENSG00000163161	0.345951	3065.58	24.2323	3.41889	27.0628
ENSG00000134899	0.436886	1693.4	11.6173	2.63355	8.8153
ENSG00000124882	0.000386873	72.95	1.12527	1.2392	0.6079
ENSG00000178607	0.0643253	221.83	0.899524	-0.10553	2.33939
ENSG00000171824	0.221333	2725.73	38.5401	3.95514	29.0197
ENSG00000158161	0.067799	1005.59	3.29678	1.59947	4.07083
ENSG00000106462	0.0139321	110.32	1.09319	0.103316	1.10755
ENSG00000131187	0.00032397	359.53	5.39791	2.09661	4.80378
ENSG00000124491	0.142666	472.8	2.48886	0.960175	2.66209
ENSG00000163586	0.00315402	13	0.527278	-1.30515	0.294977
ENSG00000170323	0.00520885	5	0.264445	-3.93249	0.134386
ENSG00000103876	0.0267176	597.39	11.3964	2.13576	7.3295
ENSG00000221829	0.0744733	678.2	12.1962	2.53097	8.19782
ENSG00000086570	0.923041	30115.9	59.0449	4.21059	63.9797
ENSG00000167196	0.187696	641.91	17.2404	3.05657	12.4403
ENSG00000177294	0.00137839	3	0.0509723	-2.04172	0.054755
ENSG00000151422	0.530349	764.19	2.49866	1.17928	3.0315
ENSG00000171564	0.000331495	2	0.0310966	-2.51193	0.023325
ENSG00000070388	0.00124807	120.97	5.87272	1.73779	4.84009
ENSG00000102678	0.324602	789.1	13.1065	2.65125	8.10624
ENSG00000000938	0.0310406	406.72	4.0754	1.75197	4.20359
ENSG00000134285	0.00420695	717.25	9.22357	2.78177	4.83123
ENSG00000096060	0.376522	2067.23	12.2688	2.70817	13.5933
ENSG00000151702	0.058487	392.47	3.42646	1.1788	3.09557
ENSG00000122025	0.0932004	330.59	2.09362	0.476751	2.27484
ENSG00000131781	0.0314242	198.22	2.20678	1.13563	2.04372
ENSG00000129514	0.000458607	6.22	0.125615	-2.95226	0.093866
ENSG00000171956	0.00040984	14	0.181945	-1.60864	0.197693
ENSG00000065970	0.531947	2395.49	9.34749	2.28286	10.4697
ENSG00000254685	0.17015	149.15	2.04232	0.97293	2.12525
ENSG00000075618	1.13765	14884.5	111.307	4.8746	118.765
ENSG00000106328	0.00040984	19.42	0.479721	-1.10101	0.391352
ENSG00000140564	0.00047418	6543.95	59.8729	4.11749	36.6252
ENSG00000221946	1.51635	4277.23	124.124	4.91224	121.856
ENSG00000163820	0.124663	893.53	2.39968	0.741707	3.14969
ENSG00000160211	0.478595	4232.25	32.4907	3.70007	41.2344
ENSG00000022355	1.15992	6091.36	66.2359	4.3223	43.9883
ENSG00000109158	0.299811	832.48	2.55969	0.421089	1.94386
ENSG00000145863	0.870792	3385.65	36.483	3.78044	38.9394
ENSG00000094755	0.00040984	676.68	16.715	3.09667	15.4288
ENSG00000139629	0.0353	861.18	3.25152	1.44366	3.78574
ENSG00000127688	0.34236	227.28	1.11986	0.200212	1.02616
ENSG00000146729	0.781365	1824.62	25.8481	3.55136	26.7903
ENSG00000124194	0.100527	2611.97	42.9565	3.92711	44.3745
ENSG00000131095	45.0219	330470	1857.92	7.68533	2303.09
ENSG00000198380	0.56299	1441.68	5.38167	2.09385	5.2384
ENSG00000100083	0.234647	5373.48	58.8135	4.27236	73.4714
ENSG00000137563	0.12275	532.91	13.6391	2.4046	9.82146
ENSG00000134812	0.00047418	4	0.115889	-1.56277	0.084882
ENSG00000196329	0.0360892	382.55	5.29644	1.59904	4.23541
ENSG00000163521	0.0445969	153.65	3.30762	2.12945	2.10509
ENSG00000106571	0.230622	245.05	1.01613	-0.199487	0.897207
ENSG00000135423	0.165145	2587.09	26.5671	3.34849	29.0971
ENSG00000120063	0.64225	1430.49	6.00134	1.65241	5.84179
ENSG00000066455	0.521835	829.89	5.57919	1.6555	6.57373
ENSG00000172209	0.283609	396.48	5.68638	1.53945	3.57379
ENSG00000173698	0.000966182	76.86	0.474839	-0.196649	0.280913
ENSG00000120251	1.6339	7331.67	55.8347	3.96964	43.605
ENSG00000152822	0.495053	3161.83	8.90378	2.29801	11.0121
ENSG00000198822	0.415139	4677.16	30.3587	3.53118	40.2858
ENSG00000084207	3.54546	7848.37	305.152	6.10578	240.879
ENSG00000184674	0.0549965	2110.08	118.169	4.95911	56.2026
ENSG00000165417	0.459096	1813.22	12.095	2.67789	9.92756
ENSG00000148308	0.673551	4103.81	42.8835	3.88117	50.1092
ENSG00000144366	0.00048363	226.59	4.2438	0.929617	2.82345
ENSG00000104812	0.250644	2540.05	19.3174	3.23234	19.5902
ENSG00000148702	0.0157548	24.57	0.133875	-1.21898	0.164222
ENSG00000113070	0.200147	642.87	5.44184	1.8192	6.64604
ENSG00000172534	0.215417	9455.62	21.817	3.1972	25.6586
ENSG00000116478	0.0962588	878.65	11.639	2.80095	12.3559
ENSG00000135547	0.092815	382.91	2.36726	1.16384	3.03487
ENSG00000113924	0.00372429	14.01	0.457895	-1.54194	0.176954
ENSG00000100644	1.45181	2807.86	32.8527	3.51479	28.1741
ENSG00000134240	0.00049813	0	0	-4.35991	0
ENSG00000106004	0.000773623	13	0.557347	1.40916	0.728221
ENSG00000122592	0.00048363	8.22	0.0738137	-2.99461	0.051193
ENSG00000120087	0.00116892	1	1.45141	2.196	0.132991
ENSG00000120068	0.000501597	2	0.087538	-3.27847	0.029113
ENSG00000113905	0.000706163	37.54	1.53255	0.9778	0.760041
ENSG00000002587	0.218212	1495.61	13.3662	2.45211	6.14538
ENSG00000086696	0.000879238	54.71	0.384803	-0.500284	0.209573
ENSG00000157219	0.180644	1228.6	14.446	2.88444	11.6289
ENSG00000166033	0.277513	13671.2	123.593	4.95134	144.102
ENSG00000142149	0.184183	740.58	2.29447	0.907687	2.31436
ENSG00000157423	0.126008	936.03	3.6235	1.65446	3.64781
ENSG00000067704	0.477749	1897.86	11.4151	2.39276	12.9671
ENSG00000196305	0.14517	3305.9	30.211	3.72176	23.1446
ENSG00000090339	0.0441813	605.35	3.58058	1.31635	4.358
ENSG00000167244	0.0838611	3466.49	11.1376	2.67958	14.1534
ENSG00000197081	0.0865453	3353.87	11.2183	2.26629	8.49737
ENSG00000146678	0.00184609	47.13	0.502905	-0.362247	0.537387
ENSG00000115457	0.0491659	1474.31	24.9356	3.25775	23.5938
ENSG00000115461	0.279469	8361.52	20.8997	3.28078	29.0825
ENSG00000169194	0.000846978	6	0.132845	-3.6196	0.12081
ENSG00000056736	0.0645371	1026.62	8.22505	2.22594	8.80089
ENSG00000115604	0.00506896	53.31	0.355737	-1.21121	0.347981
ENSG00000125538	0.0680453	86.32	1.52166	0.332283	1.43465
ENSG00000115594	0.036298	448.94	1.64546	0.927875	2.22557
ENSG00000077238	0.0948059	1003.9	12.3559	2.67429	8.75104
ENSG00000136244	0.00315612	33.96	1.02021	-0.521853	0.582578
ENSG00000169429	0.0157057	22	0.437535	-0.693935	0.311492
ENSG00000132849	0.0897441	2760.76	20.7055	2.64506	12.793
ENSG00000068383	0.527142	7459.15	90.1605	4.53285	67.3565
ENSG00000165458	0.147464	4048.19	52.2024	3.83369	28.9998
ENSG00000114473	0.0828602	355.47	6.78615	2.00524	5.29192
ENSG00000145703	0.00529155	42.79	1.13184	0.505143	0.223714
ENSG00000117595	0.192792	1035.71	8.29763	2.2159	7.64753
ENSG00000169047	0.164211	1811	4.91054	1.7479	6.53734
ENSG00000147166	0.00662895	20.99	0.43063	-1.08253	0.331403
ENSG00000139626	0.00800263	198.84	2.14443	1.39356	2.45833
ENSG00000151655	0.0228042	153.98	1.36022	-0.220436	1.24744
ENSG00000162267	0.00226934	89.02	1.89902	-0.0677683	1.12964
ENSG00000055955	0.0694362	265.2	5.78933	2.11882	1.36127
ENSG00000136156	1.8527	18302.4	295.093	5.79946	288.713
ENSG00000162434	1.3683	5326.94	33.8745	3.65159	27.251
ENSG00000096968	0.344476	399.19	4.01701	0.674621	2.38006
ENSG00000105639	0.153247	897.62	2.97519	1.27157	3.85917
ENSG00000160145	0.332125	7153.24	39.1426	3.80438	29.5619
ENSG00000151079	0.163625	1499.02	3.90396	1.45886	7.72516
ENSG00000129159	0.852084	16019.9	70.3253	4.34733	74.594
ENSG00000131398	0.00244283	9365.2	34.9135	3.69693	43.5545
ENSG00000152049	0.0602664	588.27	4.92466	1.74141	7.05338
ENSG00000162989	0.807609	3644.34	26.8731	3.35674	22.7429
ENSG00000075043	0.00047418	8085.05	45.7094	3.92564	55.751
ENSG00000170745	0.0179961	272.95	2.42869	0.817648	2.55593
ENSG00000167977	0.122296	1190.49	10.2891	2.3332	11.2646
ENSG00000128052	0.095471	389.98	1.07282	0.125653	1.44635
ENSG00000166803	0.00586074	69.08	2.22691	1.42734	0.978598
ENSG00000164961	0.0895374	1210.89	8.24603	2.39224	9.06793
ENSG00000112984	0.00065812	13.03	0.196835	-1.29914	0.11079
ENSG00000131437	0.885678	4442.76	20.7683	2.93023	20.9557
ENSG00000084731	2.64781	22714.2	164.02	5.13841	99.8227
ENSG00000090889	0.00342997	38.32	0.290557	-1.34398	0.178856
ENSG00000157404	0.593409	1884.58	6.06819	1.98002	8.6896
ENSG00000155090	0.164678	467.53	2.42078	0.982082	3.07767
ENSG00000114648	0.143774	1894.89	16.1513	3.05633	11.6057
ENSG00000113889	0.00587768	13.47	0.177195	-1.27465	0.184684
ENSG00000115919	0.00797301	15.78	0.19319	-1.14999	0.171504
ENSG00000134333	3.67167	8520.66	114.388	5.167	120.378
ENSG00000130164	0.130415	2610.97	18.7379	3.27069	20.4493
ENSG00000104660	0.509609	1394.24	19.9375	3.18308	21.6625
ENSG00000108231	0.653234	1047.79	11.0765	2.35758	10.8283
ENSG00000089116	0.0130717	188.49	1.12309	0.00918638	1.37674
ENSG00000106852	0.114754	745.24	4.36838	1.78439	5.33376
ENSG00000113594	0.00114165	2172.08	6.42201	2.01503	7.84959
ENSG00000168216	1.07563	1835.88	15.8014	3.06441	18.7758
ENSG00000160789	0.901374	5908.15	109.9	4.87392	62.6141
ENSG00000005189	0.0155779	155.35	2.83203	1.50453	2.09772
ENSG00000129038	0.00577044	130.42	2.41558	0.685473	1.2347
ENSG00000134013	0.0434533	410.52	5.98694	1.90755	4.06613
ENSG00000175445	0.356472	1709.05	19.0665	2.92777	11.0673
ENSG00000123384	0.580099	56931	190.406	5.36051	110.684
ENSG00000128606	0.00690185	50.4	0.832693	-0.714373	0.710004
ENSG00000033122	0.383352	414.93	1.58671	0.628999	1.85868
ENSG00000226979	0.00431948	0	0.040647	-3.72959	0.044519
ENSG00000139329	0.0117275	29	0.321482	-5.38376	0.225327
ENSG00000079257	0.0145311	93.93	2.12994	0.888322	1.8331
ENSG00000011009	0.240726	1699.43	22.9168	3.35501	26.0289
ENSG00000163818	0.416712	617.05	8.90024	2.02362	5.40165
ENSG00000198798	0.00047983	2	0.00762286	-7.91999	0.009978
ENSG00000006062	0.103798	1053.43	3.96531	1.47531	5.12143
ENSG00000197442	0.456818	2209.36	12.6943	2.22837	11.8805
ENSG00000107968	0.00959543	127.75	1.26714	0.415924	1.28224
ENSG00000112062	0.819762	2010.7	10.6512	2.50083	12.318
ENSG00000119487	0.183902	3287.39	42.7225	3.81396	30.2847
ENSG00000114738	0.142621	665.38	5.26622	1.83823	6.27672
ENSG00000009724	0.00048363	438.39	3.08103	1.48488	3.7595
ENSG00000160294	0.174206	5688.7	35.3507	3.59073	27.1485
ENSG00000112118	0.231616	1270.34	7.64929	2.02387	10.4824
ENSG00000135679	0.323623	1350.64	18.2536	2.59645	48.287
ENSG00000198625	0.251599	2034.31	5.75245	2.08614	7.48907
ENSG00000157890	0.0345402	2093.47	12.8176	2.74481	14.603
ENSG00000165304	0.000640255	15.74	0.907984	-1.01251	0.090297
ENSG00000152595	0.0272619	67	0.696736	0.351896	0.709569
ENSG00000118855	0.16045	695.76	18.4653	2.77895	12.7449
ENSG00000257335	0.0037363	54.22	0.269701	-0.499885	0.428403
ENSG00000170430	0.279637	712.26	7.21752	2.0918	9.16813
ENSG00000150526	0.000524278	32.69	1.12619	0.25133	0.232366
ENSG00000240972	10.4438	15604.8	78.082	6.43734	457.136
ENSG00000120215	0.00044358	29.69	0.996902	0.317395	0.480765
ENSG00000130396	0.388164	3925.95	30.427	3.65594	19.2491
ENSG00000102539	0.00047983	5.15	0.0847456	-1.45318	0.09098
ENSG00000115648	0.0114226	128.77	2.24381	1.28953	1.07516
ENSG00000108960	0.477873	1156.54	15.888	2.60504	14.1882
ENSG00000137745	0.00047983	0	0.10766	-3.49403	0.015714
ENSG00000087245	0.0280912	273.67	4.52067	1.52274	2.1528
ENSG00000137673	0.00047983	9.96	0.0447218	-5.32937	0.019619
ENSG00000101928	0.0716771	134.56	1.79215	-0.000800232	1.59921
ENSG00000106330	0.114825	868.58	17.0804	2.83476	16.378
ENSG00000108852	0.179042	6682.95	30.6687	3.6514	43.5828
ENSG00000082126	0.015943	90.04	0.727094	0.126582	0.449535
ENSG00000172172	0.138256	294.99	8.79483	2.2601	8.23523
ENSG00000243147	0.43681	509.78	33.4616	3.35275	24.8831
ENSG00000259494	0.302636	675.62	12.6226	2.30358	13.5008
ENSG00000110079	0.00502117	66.77	1.39432	0.562892	1.40541
ENSG00000120662	0.0423996	273	3.0119	1.66246	2.83132
ENSG00000110921	0.164744	1370.4	19.7605	2.95827	16.9765
ENSG00000157601	0.333509	1642.6	0	3.16388	16.5272
ENSG00000183486	0.00689816	375.56	0	5.23759	2.89858
ENSG00000118513	0.00296851	21.36	0.283638	-0.371045	0.155374
ENSG00000136997	0.0905855	292.12	3.09161	1.04176	2.88553
ENSG00000180209	0.00107143	14	1.24354	-2.77349	0.608013
ENSG00000197535	2.11441	14011.8	24.3296	3.46061	38.1505
ENSG00000186310	1.59548	6048.02	65.3907	4.3133	55.7738
ENSG00000156006	0.0004841	2.01	0.0693891	-1.81148	0.095335
ENSG00000158092	0.129114	411.55	10.4098	2.46858	6.44566
ENSG00000004779	1.10141	2489.6	74.7576	4.45038	74.5849
ENSG00000023228	1.80389	3825.02	25.2982	3.34705	27.2081
ENSG00000160194	0.322033	1435.3	0	3.37387	24.3582
ENSG00000129559	2.40578	4546.3	189.343	5.56485	143.309
ENSG00000109674	0.00055743	18.85	0.299087	-1.21331	0.089497
ENSG00000165973	0.209989	1163.5	9.05807	2.20896	10.0504
ENSG00000162992	1.28497	5018.16	29.6479	3.64182	38.9413
ENSG00000077150	0.108181	614.19	4.6324	1.54442	5.67315
ENSG00000064300	0.213154	1778.58	7.71998	2.28069	12.4375
ENSG00000239672	1.35313	1695.6	47.3251	4.08683	64.0585
ENSG00000101746	0.31164	1017.94	5.63506	1.7924	6.75527
ENSG00000147140	0.601854	9655.12	230.321	5.65344	144.159
ENSG00000119655	0.863047	1435.6	62.7343	4.19152	41.6848
ENSG00000107833	0.0910802	355.22	16.074	2.50653	12.4155
ENSG00000124588	0.427425	1831.05	42.089	3.88162	40.7842
ENSG00000143257	0.00047983	171.27	15.3313	1.62795	3.851
ENSG00000177463	0.876829	1167.81	14.7832	2.79329	11.8082
ENSG00000154146	16.401	64965.5	961.656	6.99809	1084.34
ENSG00000129535	0.00469993	130.59	1.836	0.58679	1.9449
ENSG00000140538	0.430793	4975.14	37.944	3.97	16.152
ENSG00000133636	0.0236879	23.04	0.407267	-0.232264	0.418957
ENSG00000133961	0.573542	2482.19	24.4654	3.35709	20.7063
ENSG00000143748	0.0976301	517.82	8.17965	2.4612	6.493
ENSG00000135114	0.00633449	31.31	0.332063	-2.24707	0.332548
ENSG00000126861	1.55762	2035.63	19.2388	3.13327	22.8318
ENSG00000123240	1.95848	6168.49	96.2063	4.73893	55.7102
ENSG00000243729	0.00049016	0	0	-5.39883	0
ENSG00000244165	0.0724017	1214.8	17.0181	3.02774	15.0328
ENSG00000185624	1.09861	9460.1	243.401	5.6351	143.404
ENSG00000090621	0.532486	3094.41	78.702	4.66516	36.5154
ENSG00000159339	0.000693535	47.09	1.30201	0.744881	0.562316
ENSG00000128050	0.261854	1637.59	12.4667	2.91584	13.0311
ENSG00000135903	0.00999477	112.63	1.40653	0.617846	0.927656
ENSG00000196092	0.00049016	10.33	0.110027	-0.666187	0.024215
ENSG00000168078	0.000543075	3	0.0348212	-4.26812	0.021855
ENSG00000132646	0.38433	1019.83	13.0247	2.74063	15.4634
ENSG00000154678	1.0985	2151.19	11.1151	2.54467	9.4078
ENSG00000134853	0.225222	1078.73	3.74757	1.41997	3.88791
ENSG00000185615	0.50495	8327.57	108.618	4.48556	116.334
ENSG00000065485	0.00789916	114.04	3.19226	1.29661	2.07198
ENSG00000197329	0.320539	978.03	7.60686	1.78507	6.75231
ENSG00000179094	0.396949	7992.51	28.1457	3.56175	63.8389
ENSG00000100029	0.792247	2453.34	23.3762	3.3626	23.8322
ENSG00000162928	0.19248	300.06	3.63737	1.5062	4.05597
ENSG00000142655	0.323297	2760.72	30.4398	3.48982	34.0956
ENSG00000127980	0.115365	996.29	4.66607	1.802	5.54125
ENSG00000113068	0.670733	1998.88	50.1039	4.20937	39.6909
ENSG00000079739	0.286476	2809.38	19.5684	3.22726	24.2576
ENSG00000135365	0.189979	3244.8	18.8279	3.20429	13.0666
ENSG00000073921	0.978871	4849.32	54.4726	4.06914	46.8913
ENSG00000069943	0.0241009	175.29	5.20029	2.68814	2.62235
ENSG00000078142	0.313671	1998.77	4.25506	1.53526	14.2773
ENSG00000069011	0.000579285	11.4	0.168058	-0.871508	0.084573
ENSG00000171033	0.551651	3048.29	29.7253	3.49953	22.937
ENSG00000144283	0.106372	13247.9	83.9611	4.60882	88.0474
ENSG00000188257	0.0028499	8.01	0.343962	-1.55854	0.191851
ENSG00000122861	0.0120303	82.63	0.815266	0.206749	0.822046
ENSG00000120756	0.0260207	122.05	2.69432	0.573408	1.35612
ENSG00000136040	0.212953	1323.47	4.39031	1.81146	4.79748
ENSG00000147588	3.37905	3671.72	17.1764	3.01156	22.7736
ENSG00000175535	0.000717908	0	0	-6.89495	0
ENSG00000183837	0.3304	4939.16	23.3857	3.24326	32.5474
ENSG00000070501	0.311664	1395.96	44.8721	3.98053	42.6759
ENSG00000100479	0.00767241	24.81	3.18658	0.471342	0.907035
ENSG00000101751	0.0474465	244.69	1.8076	0.960667	3.19676
ENSG00000125630	0.0425688	525.25	7.0859	2.25458	4.75786
ENSG00000186184	0.0411495	2286.98	26.477	3.41263	30.8845
ENSG00000168002	0.0990344	1662.28	42.3603	3.94257	44.9802
ENSG00000115138	0.000851695	140.19	2.58014	1.17379	2.69144
ENSG00000064835	0.00047983	2	0.0364673	-3.97606	0.053142
ENSG00000106536	0.0407792	229.16	1.68721	0.500182	1.68624
ENSG00000186951	0.11141	1188.71	6.10175	1.70455	5.76726
ENSG00000112033	0.746624	4900.09	24.1291	3.26455	33.9901
ENSG00000132170	0.0407515	145.07	3.00041	1.43342	1.92338
ENSG00000139220	1.2327	2571.14	20.2764	2.84445	14.1174
ENSG00000168938	0.0740308	113.43	1.19754	-0.110693	1.6273
ENSG00000108179	0.149565	3455.41	39.6447	3.91642	46.6079
ENSG00000186298	1.69495	3043.6	43.4045	3.83552	39.4194
ENSG00000068971	0.805048	9882.42	65.0911	4.29007	79.2317
ENSG00000138814	3.24214	17480.7	137.909	5.09984	120.572
ENSG00000119414	0.357106	1599.33	18.9756	2.98428	11.8895
ENSG00000126583	1.60529	9209.24	49.6084	4.0027	65.8576
ENSG00000128563	0.502551	1239.37	10.4578	2.2327	25.6717
ENSG00000113494	0.00414485	68.6	0.417959	0.188266	1.465
ENSG00000161542	0.224783	1563.22	29.1251	3.44509	19.2689
ENSG00000167157	0.00497837	21.72	0.478838	-0.520622	0.360473
ENSG00000197746	0.596315	89990.6	730.283	6.7049	700.04
ENSG00000125637	0.00885431	306.82	2.67789	0.785913	1.74089
ENSG00000059915	2.35218	23592.8	209.901	5.50046	188.316
ENSG00000143106	0.22868	1540.33	44.2024	3.46809	22.5149
ENSG00000205220	0.144008	1367.67	45.7911	3.80767	35.5168
ENSG00000013275	0.646759	3972.69	51.1735	4.05895	58.5019
ENSG00000103035	0.909843	2525.69	36.2946	3.87958	49.0203
ENSG00000073756	0.00895891	160.91	1.697	-0.205644	1.06089
ENSG00000169398	1.04027	5959.26	76.5368	4.64305	66.4278
ENSG00000127329	0.0664552	1602.04	3.92996	1.50054	4.95111
ENSG00000172733	0.216249	285.09	2.70469	0.734544	2.25929
ENSG00000110060	0.0260729	189.31	3.14659	1.52307	2.64425
ENSG00000136045	0.256777	1339.79	17.9216	2.78004	15.1521
ENSG00000126838	0.00047983	17.71	7.66917	-1.67617	0.101252
ENSG00000103769	0.895728	3470.87	94.6867	4.5712	40.6327
ENSG00000137502	0.474769	1230.87	6.81425	2.44954	4.63652
ENSG00000123892	0.00206819	16	0.248057	-1.98518	0.208936
ENSG00000128340	0.0107256	219.44	4.05238	1.08248	3.71761
ENSG00000164754	1.76116	5289.93	33.4865	3.67288	37.9
ENSG00000051180	0.00701872	35.34	1.9073	1.90063	0.695472
ENSG00000002016	0.0717657	723.37	13.2654	2.54651	18.912
ENSG00000108352	0.681004	5228.95	34.7619	3.57487	36.6719
ENSG00000131759	0.285144	1906.74	13.584	2.79094	16.0572
ENSG00000133321	0.354553	562	17.0682	2.87277	17.7197
ENSG00000023287	0.381707	2688.71	23.6422	3.28578	12.0607
ENSG00000139687	0.195077	830.8	7.3506	1.89594	5.10938
ENSG00000003756	0.222325	6590.9	100.262	4.84905	71.5334
ENSG00000160957	0.00040849	1550.17	18.6667	3.19009	12.554
ENSG00000112077	0.00040849	7	0.102797	-2.10227	0.094472
ENSG00000022840	0.976883	8251.02	257.078	5.65472	137.787
ENSG00000149489	0.0680922	1509.69	36.09	3.4952	24.2912
ENSG00000143365	0.0261657	409.91	2.4043	1.00187	2.97187
ENSG00000140986	0.000478992	58.37	0.394173	-0.959673	0.316021
ENSG00000148688	0.372146	499.61	8.52261	2.36723	5.15897
ENSG00000152464	0.25319	377.3	4.84548	2.4432	5.07555
ENSG00000083750	0.283017	774.38	14.5092	2.49222	10.642
ENSG00000136444	0.116431	3160.25	37.6038	3.74914	38.5839
ENSG00000176783	0.116339	1479.25	18.3036	3.1084	17.6673
ENSG00000079102	0.10757	2229.74	16.9376	2.95995	12.9549
ENSG00000196420	0.00110908	4	0.159285	-4.60094	0.138673
ENSG00000143546	0.108024	179.98	8.43944	1.75809	7.05828
ENSG00000163993	0.002642	31	1.46583	-0.754947	0.699696
ENSG00000101115	0.00177872	51.21	0.471763	-0.444588	0.400201
ENSG00000110484	0.00040849	2.39	0	-6.5892	0
ENSG00000169432	0.00636747	113.57	0.895705	-0.971758	0.275196
ENSG00000130489	0.0170857	1330.78	24.4647	3.24104	28.278
ENSG00000116171	0.384118	1905.29	28.2294	3.58583	26.8339
ENSG00000164106	2.5124	1090.28	21.7397	3.16493	22.6272
ENSG00000073578	0.664984	13507.7	146.037	5.16393	201.894
ENSG00000150961	0.183815	657.67	5.01282	1.38066	4.81605
ENSG00000007908	0.00492637	15.96	0.226853	-1.63315	0.132253
ENSG00000075213	0.0522783	195.94	1.07407	0.299733	0.972804
ENSG00000095539	0.116741	2189.35	24.0257	3.17885	13.8465
ENSG00000168385	2.27868	8980.42	89.1597	4.64004	84.0967
ENSG00000184640	3.4012	15924.3	88.7762	3.08146	98.8658
ENSG00000197632	0.00040849	3.27	0.019425	-3.01119	0.030576
ENSG00000206075	0.00040849	7.95	0.138002	-0.973967	0.019563
ENSG00000166396	0.00040849	0	0	-2.749	0
ENSG00000163536	4.43252	5101.13	73.0544	4.41254	82.0646
ENSG00000100095	0.551185	8900.4	29.6319	3.53275	34.0243
ENSG00000116560	1.92685	8346.8	102.947	4.7867	80.9028
ENSG00000127990	0.192725	1441.69	24.7392	3.21668	21.6907
ENSG00000148082	0.511556	1287.61	11.2687	2.37218	12.3153
ENSG00000171241	0.00395534	112.95	0.904122	0.141591	0.811686
ENSG00000164690	0.0184987	154.79	1.2402	0.53828	0.916231
ENSG00000126778	0.00269966	24.53	0.326841	-1.23119	0.151613
ENSG00000064651	0.551036	2814.29	8.99171	2.38037	10.732
ENSG00000070915	0.00040849	11.12	0.137772	-1.14297	0.052332
ENSG00000081800	0.00046434	1.01	0.0660806	-5.46335	0.012709
ENSG00000163406	0.11187	545.11	5.32575	1.70636	2.59819
ENSG00000141526	0.0786028	824.6	6.57677	2.14257	9.29858
ENSG00000100156	0.0100211	376.36	4.45506	1.37829	4.60778
ENSG00000124568	0.00040849	0	0	-3.92891	0
ENSG00000112337	0.00046434	0	0	-5.87035	0
ENSG00000105143	0.90237	7604.58	75.3687	4.44567	89.8353
ENSG00000197208	0.00359517	127.16	1.91112	0.741693	1.39553
ENSG00000137204	0.0013232	43.66	0.593664	-1.33125	0.470741
ENSG00000125648	1.55973	20525	114.091	4.93813	149.736
ENSG00000151729	3.25289	8362.8	111.398	4.77654	128.194
ENSG00000117394	0.728394	9164.43	76.6535	4.40728	85.3458
ENSG00000181856	0.0247837	186.87	1.09653	0.420277	1.2397
ENSG00000145740	0.644276	734.16	14.5844	3.04114	7.3253
ENSG00000152683	0.106097	302.58	1.53113	0.905032	4.3484
ENSG00000188338	6.89	678.456	55.678	0.784	5.758
ENSG00000163798	0.469315	1752.21	10.8758	2.59449	13.7216
ENSG00000140675	0.00040849	108.3	1.99808	1.14075	1.376
ENSG00000087916	0.00046434	16.75	0.207439	-2.11024	0.051129
ENSG00000135740	0.0858661	1405.92	9.6173	2.03294	8.24826
ENSG00000137491	0.0714624	3381.83	38.6661	4.05767	24.0012
ENSG00000092531	0.162297	432.07	9.68515	2.53564	8.05751
ENSG00000100028	0.751174	1862.91	49.1257	3.9303	37.8845
ENSG00000114520	0.749718	592.12	10.8058	2.42109	8.23045
ENSG00000142168	3.20427	12522.8	412.825	6.04784	338.195
ENSG00000129194	0.0628159	680.4	13.6579	2.80991	14.2616
ENSG00000152583	26.6405	39160.5	333.111	5.89364	317.492
ENSG00000006282	0.139379	5318.91	50.0426	3.83127	44.1806
ENSG00000124664	0.0096787	103.99	0.974329	0.191896	1.23632
ENSG00000142539	0.000534457	0	0	-7.16353	0
ENSG00000196104	0.931142	3383.3	66.3321	4.3009	43.4915
ENSG00000160460	0.341584	16941.7	57.3458	4.19804	65.7164
ENSG00000137877	0.018383	2126.05	4.70537	1.55423	5.12129
ENSG00000145545	0.313849	796.39	11.8035	2.77296	12.803
ENSG00000112658	0.501652	3840.55	22.3567	3.18786	23.4449
ENSG00000096063	0.210322	1304.88	7.88672	2.53651	8.36743
ENSG00000167720	0.0528542	465.48	7.36472	2.21571	11.1571
ENSG00000147488	0.708974	3013.09	19.2511	2.95626	19.3682
ENSG00000110080	0.0120774	1627.78	18.3707	3.01143	23.9619
ENSG00000101638	0.52914	1952.12	13.9308	2.65662	16.5737
ENSG00000066923	0.00714974	2355.48	25.3124	3.60913	35.5462
ENSG00000130052	0.0571149	808.12	5.98381	1.73929	9.85699
ENSG00000115415	0.392598	2841.12	52.6002	3.57494	28.2688
ENSG00000138378	0.154263	501.55	4.35797	1.51698	5.04271
ENSG00000126561	0.0875218	913.43	7.2693	2.19364	4.82431
ENSG00000166888	0.140443	2648.94	24.9612	3.51929	24.3697
ENSG00000104435	7.72095	18559.6	203.465	5.54566	214.596
ENSG00000015592	1.66463	12080.1	172.421	5.28356	190.606
ENSG00000067221	0.441438	2980.6	31.4448	3.62302	35.146
ENSG00000163541	0.606438	2237.23	32.0664	3.92543	54.3049
ENSG00000165416	1.65118	622.86	9.86959	2.48308	9.18422
ENSG00000148291	0.0705982	365.98	18.9986	2.68268	31.4585
ENSG00000100321	4.35504	39966.9	199.995	5.34879	213.736
ENSG00000146378	0.00048363	0	0	-5.25223	0
ENSG00000144834	5.0234	15458.3	384.913	6.15029	336.852
ENSG00000168394	0.325868	271.6	1.61669	-0.0668555	1.67355
ENSG00000136535	1.11774	4455.68	26.2667	3.52386	28.8277
ENSG00000152284	0.0602542	624.44	6.72696	3.64411	7.5253
ENSG00000070814	0.273353	3357.3	20.2659	2.90681	18.8708
ENSG00000139372	0.191585	348.11	3.36676	1.66613	3.28235
ENSG00000087510	0.00455133	20.55	0.325311	-2.39747	0.174882
ENSG00000068323	0.457598	6460.63	36.7816	3.63184	48.5688
ENSG00000114354	0.407791	2648.8	23.8608	3.4273	29.5779
ENSG00000072274	0.206337	2116.32	22.0527	2.99981	15.8294
ENSG00000163235	0.0896037	752.62	9.06106	1.83712	5.08534
ENSG00000120708	0.00497605	437.94	5.25523	1.43823	4.12558
ENSG00000163513	0.327415	1056.81	4.99514	1.68191	4.94643
ENSG00000092295	0.0121722	408.14	7.68469	2.02265	5.55029
ENSG00000152291	0.888182	9583.01	28.6377	3.56075	36.4694
ENSG00000137801	0.0834106	791.9	4.98639	1.59141	3.12231
ENSG00000151090	0.591912	2566.29	8.81361	2.25469	9.9417
ENSG00000066654	0.195455	1086.63	8.61755	2.39916	7.58058
ENSG00000156299	3.0747	20494	111.171	5.56046	88.3819
ENSG00000066056	0.063962	1472.57	16.6443	2.69035	14.5615
ENSG00000142910	0.10523	1405.84	15.3401	2.82457	11.8947
ENSG00000104067	0.176218	4851.32	28.186	3.41312	25.8196
ENSG00000119139	0.408842	5591.35	23.1146	3.41946	28.0292
ENSG00000167900	0.0153897	184.1	2.11821	0.213661	2.57101
ENSG00000106829	0.46051	3622.15	37.6453	3.90229	28.5754
ENSG00000170537	0.313376	900.7	5.04112	1.67087	5.63283
ENSG00000139291	0.0868136	1009	10.2031	1.97705	6.47214
ENSG00000118600	0.212282	394.83	3.79505	1.54346	4.09409
ENSG00000109079	0.101646	1660.42	8.0766	-0.482603	21.8374
ENSG00000118503	0.0619565	172.78	1.52669	0.86705	0.91087
ENSG00000164761	0.0671154	125.61	1.60669	-0.0921926	1.55301
ENSG00000120949	0.000906752	19.09	0.13728	-1.94102	0.119166
ENSG00000049249	0.00053236	10.3	0.142817	-2.10575	0.075373
ENSG00000125735	0.00066856	8.51	0.215373	-2.13994	0.056095
ENSG00000106952	0.00311569	8.98	0.0482173	-6.87673	0.060283
ENSG00000101470	0.00040849	99.83	2.80037	1.43276	2.83095
ENSG00000130598	0.000519273	9	0.302966	-2.94493	0.307886
ENSG00000132773	0.0156659	505.46	4.75353	1.77717	5.24125
ENSG00000141510	0.231048	697.78	18.0489	2.43209	7.97176
ENSG00000078900	0.0282433	717.71	2.74731	0.906436	3.36238
ENSG00000076554	0.504457	4194.22	77.8251	4.58409	62.9332
ENSG00000196511	0.104086	181.95	2.13343	0.70333	1.63956
ENSG00000128294	0.0206297	1233.81	14.8924	2.69096	14.2035
ENSG00000056558	0.0193012	1012.24	3.14491	1.13068	3.93709
ENSG00000127191	0.198533	1350.18	14.763	2.66254	14.4431
ENSG00000076604	0.111459	1191.65	23.8958	3.25089	14.9799
ENSG00000071575	0.475048	2658.01	16.6162	2.91431	16.5508
ENSG00000162931	0.196386	1403.98	14.2105	2.71542	16.5435
ENSG00000132109	0.0331586	139.92	1.35116	0.368504	1.64488
ENSG00000152503	0.0796606	639.6	7.9445	2.26073	6.3933
ENSG00000071539	0.0105086	90.11	2.64428	0.78962	0.92664
ENSG00000135451	0.000836495	29.55	0.648884	-0.490641	0.332811
ENSG00000144935	0.635531	682.06	4.64997	1.30788	4.0819
ENSG00000133107	0.0453119	86.99	0.526173	-0.987322	0.58319
ENSG00000104447	0.316471	505.67	1.78749	0.134549	1.59076
ENSG00000135452	0.217377	1139.16	34.9444	3.0274	12.741
ENSG00000214021	0.152123	2531.09	28.7285	3.24583	19.5659
ENSG00000114383	0.0118665	1513.45	23.5139	3.2151	54.2695
ENSG00000176890	0.0377164	335.71	7.08163	1.9365	6.40078
ENSG00000077498	0.000465978	11.7	0.228548	-0.356027	0.16232
ENSG00000119048	0.619538	1412.17	60.1938	4.08133	35.4918
ENSG00000118900	0.23105	2988.46	8.08034	2.21964	10.8738
ENSG00000148154	0.251831	1092.73	5.68862	1.71776	7.15187
ENSG00000135220	0.00040984	0	0	-5.68359	0
ENSG00000048028	0.190704	827.09	9.98648	2.52271	18.587
ENSG00000111667	0.590092	9506.12	55.7734	4.23584	67.8471
ENSG00000049245	1.0516	2308.51	35.9274	3.40876	26.6357
ENSG00000071246	0.171413	3782.56	15.1289	2.95793	19.5591
ENSG00000162692	0.0231405	75.88	0.442367	-0.766883	0.578843
ENSG00000127831	0.00046434	17.79	0.132684	-3.65184	0.063087
ENSG00000105053	0.105551	1018.71	11.7393	2.61352	11.25
ENSG00000110799	0.707975	10998.7	19.1944	3.13972	26.6857
ENSG00000157796	0.113753	1555.93	17.1159	2.952	12.7901
ENSG00000156076	0.176071	711.75	21.4212	3.02288	8.66421
ENSG00000105989	0.0143022	72.12	1.0601	0.0287497	0.628211
ENSG00000134245	0.0264283	372.5	2.63865	1.26563	2.51025
ENSG00000162552	0.0129105	79.99	1.45857	0.210897	1.48859
ENSG00000165392	0.0375449	230	0.888935	-0.236479	1.11092
ENSG00000076924	0.873431	5633.83	34.9238	3.68569	44.277
ENSG00000181722	0.700783	339.25	3.05341	1.34491	2.74189
ENSG00000197056	0.0704791	135.49	2.32707	1.51722	1.19277
ENSG00000181896	0.0669433	112.45	55.1739	1.03316	1.70352
ENSG00000196387	0.0240552	291.66	4.68388	1.11609	2.97165
ENSG00000167635	0.237832	1196.37	5.30546	1.63467	6.88823
ENSG00000196345	0.013783	217.48	2.19338	1.01239	1.97446
ENSG00000198315	0.0793831	519.88	2.62756	1.27312	2.99546
ENSG00000130844	0.358606	1856.74	18.3623	3.17044	15.6501
ENSG00000198816	0.795871	10032.2	89.3754	4.64176	108.448
ENSG00000140987	0.0439717	453.71	4.30457	1.46412	4.52248
ENSG00000188785	0.150044	486.9	1.83899	1.06916	1.95065
ENSG00000130544	0.184998	554.16	1.60093	0.938862	1.67445
ENSG00000103310	0.0618198	865.86	6.54129	2.05675	8.70546

## Sheet: UHR
Supplementary Table S1: The list of the 740 qRT-PCR validated genes in MAQC dataset which are used for the validation of gene expression calculation.
Gene name
ENSG00000165029
ENSG00000107331
ENSG00000073734
ENSG00000085563
ENSG00000198925
ENSG00000121270
ENSG00000103222
ENSG00000023839
ENSG00000125257
ENSG00000114770
ENSG00000091262
ENSG00000006071
ENSG00000101986
ENSG00000117528
ENSG00000118777
ENSG00000138075
ENSG00000144827
ENSG00000117054
ENSG00000122971
ENSG00000072778
ENSG00000075239
ENSG00000122729
ENSG00000077080
ENSG00000077522
ENSG00000178031
ENSG00000196839
ENSG00000065457
ENSG00000155897
ENSG00000141433
ENSG00000006831
ENSG00000148926
ENSG00000170425
ENSG00000144843
ENSG00000104964
ENSG00000081051
ENSG00000026652
ENSG00000155189
ENSG00000145192
ENSG00000111732
ENSG00000159423
ENSG00000086848
ENSG00000179477
ENSG00000161905
ENSG00000163295
ENSG00000106927
ENSG00000123505
ENSG00000145020
ENSG00000091879
ENSG00000171819
ENSG00000165887
ENSG00000104537
ENSG00000135046
ENSG00000164111
ENSG00000138356
ENSG00000106367
ENSG00000134262
ENSG00000134982
ENSG00000117362
ENSG00000239713
ENSG00000084674
ENSG00000175336
ENSG00000091583
ENSG00000004059
ENSG00000066777
ENSG00000111348
ENSG00000005981
ENSG00000108381
ENSG00000169696
ENSG00000162174
ENSG00000118217
ENSG00000149311
ENSG00000018625
ENSG00000129244
ENSG00000071553
ENSG00000116039
ENSG00000166710
ENSG00000112182
ENSG00000107262
ENSG00000156735
ENSG00000175866
ENSG00000138376
ENSG00000140379
ENSG00000126581
ENSG00000177951
ENSG00000132840
ENSG00000110330
ENSG00000089685
ENSG00000197299
ENSG00000137274
ENSG00000139618
ENSG00000156983
ENSG00000169814
ENSG00000204290
ENSG00000112578
ENSG00000124920
ENSG00000125462
ENSG00000156265
ENSG00000088543
ENSG00000123843
ENSG00000154975
ENSG00000007402
ENSG00000157445
ENSG00000084774
ENSG00000104327
ENSG00000131236
ENSG00000141527
ENSG00000137757
ENSG00000130940
ENSG00000149548
ENSG00000115009
ENSG00000157456
ENSG00000221978
ENSG00000183625
ENSG00000126353
ENSG00000173992
ENSG00000134061
ENSG00000161649
ENSG00000167286
ENSG00000198851
ENSG00000116815
ENSG00000129226
ENSG00000121594
ENSG00000110651
ENSG00000114013
ENSG00000158825
ENSG00000163814
ENSG00000071991
ENSG00000039068
ENSG00000135446
ENSG00000164885
ENSG00000176749
ENSG00000132964
ENSG00000136807
ENSG00000124762
ENSG00000105388
ENSG00000075275
ENSG00000115163
ENSG00000117724
ENSG00000003402
ENSG00000136457
ENSG00000106153
ENSG00000149554
ENSG00000100604
ENSG00000089199
ENSG00000083937
ENSG00000101204
ENSG00000196811
ENSG00000175264
ENSG00000099622
ENSG00000136108
ENSG00000016602
ENSG00000121940
ENSG00000171365
ENSG00000163815
ENSG00000103351
ENSG00000100528
ENSG00000068120
ENSG00000135775
ENSG00000108821
ENSG00000148444
ENSG00000014919
ENSG00000161281
ENSG00000091704
ENSG00000153002
ENSG00000047457
ENSG00000163703
ENSG00000096006
ENSG00000176390
ENSG00000132693
ENSG00000182578
ENSG00000103653
ENSG00000070770
ENSG00000168036
ENSG00000107874
ENSG00000139842
ENSG00000006210
ENSG00000140465
ENSG00000138061
ENSG00000197408
ENSG00000138109
ENSG00000100197
ENSG00000197446
ENSG00000134716
ENSG00000160868
ENSG00000106258
ENSG00000160870
ENSG00000036530
ENSG00000187048
ENSG00000142871
ENSG00000173406
ENSG00000129562
ENSG00000167657
ENSG00000112977
ENSG00000187323
ENSG00000161634
ENSG00000080166
ENSG00000169738
ENSG00000183258
ENSG00000160049
ENSG00000058866
ENSG00000104808
ENSG00000109606
ENSG00000132535
ENSG00000172869
ENSG00000132002
ENSG00000128590
ENSG00000110011
ENSG00000168259
ENSG00000130816
ENSG00000197635
ENSG00000121570
ENSG00000188641
ENSG00000143476
ENSG00000108861
ENSG00000135636
ENSG00000007968
ENSG00000140598
ENSG00000138798
ENSG00000146648
ENSG00000055332
ENSG00000172071
ENSG00000110321
ENSG00000066044
ENSG00000162374
ENSG00000126767
ENSG00000128886
ENSG00000125746
ENSG00000138185
ENSG00000129595
ENSG00000044524
ENSG00000135333
ENSG00000063245
ENSG00000049283
ENSG00000178568
ENSG00000163161
ENSG00000134899
ENSG00000124882
ENSG00000178607
ENSG00000171824
ENSG00000158161
ENSG00000106462
ENSG00000131187
ENSG00000124491
ENSG00000163586
ENSG00000170323
ENSG00000103876
ENSG00000221829
ENSG00000086570
ENSG00000167196
ENSG00000177294
ENSG00000151422
ENSG00000171564
ENSG00000070388
ENSG00000102678
ENSG00000000938
ENSG00000134285
ENSG00000096060
ENSG00000151702
ENSG00000122025
ENSG00000131781
ENSG00000129514
ENSG00000171956
ENSG00000065970
ENSG00000254685
ENSG00000075618
ENSG00000106328
ENSG00000140564
ENSG00000221946
ENSG00000163820
ENSG00000160211
ENSG00000022355
ENSG00000109158
ENSG00000145863
ENSG00000094755
ENSG00000139629
ENSG00000127688
ENSG00000146729
ENSG00000124194
ENSG00000131095
ENSG00000198380
ENSG00000100083
ENSG00000137563
ENSG00000134812
ENSG00000196329
ENSG00000163521
ENSG00000106571
ENSG00000135423
ENSG00000120063
ENSG00000066455
ENSG00000172209
ENSG00000173698
ENSG00000120251
ENSG00000152822
ENSG00000198822
ENSG00000084207
ENSG00000184674
ENSG00000165417
ENSG00000148308
ENSG00000144366
ENSG00000104812
ENSG00000148702
ENSG00000113070
ENSG00000172534
ENSG00000116478
ENSG00000135547
ENSG00000113924
ENSG00000100644
ENSG00000134240
ENSG00000106004
ENSG00000122592
ENSG00000120087
ENSG00000120068
ENSG00000113905
ENSG00000002587
ENSG00000086696
ENSG00000157219
ENSG00000166033
ENSG00000142149
ENSG00000157423
ENSG00000067704
ENSG00000196305
ENSG00000090339
ENSG00000167244
ENSG00000197081
ENSG00000146678
ENSG00000115457
ENSG00000115461
ENSG00000169194
ENSG00000056736
ENSG00000115604
ENSG00000125538
ENSG00000115594
ENSG00000077238
ENSG00000136244
ENSG00000169429
ENSG00000132849
ENSG00000068383
ENSG00000165458
ENSG00000114473
ENSG00000145703
ENSG00000117595
ENSG00000169047
ENSG00000147166
ENSG00000139626
ENSG00000151655
ENSG00000162267
ENSG00000055955
ENSG00000136156
ENSG00000162434
ENSG00000096968
ENSG00000105639
ENSG00000160145
ENSG00000151079
ENSG00000129159
ENSG00000131398
ENSG00000152049
ENSG00000162989
ENSG00000075043
ENSG00000170745
ENSG00000167977
ENSG00000128052
ENSG00000166803
ENSG00000164961
ENSG00000112984
ENSG00000131437
ENSG00000084731
ENSG00000090889
ENSG00000157404
ENSG00000155090
ENSG00000114648
ENSG00000113889
ENSG00000115919
ENSG00000134333
ENSG00000130164
ENSG00000104660
ENSG00000108231
ENSG00000089116
ENSG00000106852
ENSG00000113594
ENSG00000168216
ENSG00000160789
ENSG00000005189
ENSG00000129038
ENSG00000134013
ENSG00000175445
ENSG00000123384
ENSG00000128606
ENSG00000033122
ENSG00000226979
ENSG00000139329
ENSG00000079257
ENSG00000011009
ENSG00000163818
ENSG00000198798
ENSG00000006062
ENSG00000197442
ENSG00000107968
ENSG00000112062
ENSG00000119487
ENSG00000114738
ENSG00000009724
ENSG00000160294
ENSG00000112118
ENSG00000135679
ENSG00000198625
ENSG00000157890
ENSG00000165304
ENSG00000152595
ENSG00000118855
ENSG00000257335
ENSG00000170430
ENSG00000150526
ENSG00000240972
ENSG00000120215
ENSG00000130396
ENSG00000102539
ENSG00000115648
ENSG00000108960
ENSG00000137745
ENSG00000087245
ENSG00000137673
ENSG00000101928
ENSG00000106330
ENSG00000108852
ENSG00000082126
ENSG00000172172
ENSG00000243147
ENSG00000259494
ENSG00000110079
ENSG00000120662
ENSG00000110921
ENSG00000157601
ENSG00000183486
ENSG00000118513
ENSG00000136997
ENSG00000180209
ENSG00000197535
ENSG00000186310
ENSG00000156006
ENSG00000158092
ENSG00000004779
ENSG00000023228
ENSG00000160194
ENSG00000129559
ENSG00000109674
ENSG00000165973
ENSG00000162992
ENSG00000077150
ENSG00000064300
ENSG00000239672
ENSG00000101746
ENSG00000147140
ENSG00000119655
ENSG00000107833
ENSG00000124588
ENSG00000143257
ENSG00000177463
ENSG00000154146
ENSG00000129535
ENSG00000140538
ENSG00000133636
ENSG00000133961
ENSG00000143748
ENSG00000135114
ENSG00000126861
ENSG00000123240
ENSG00000243729
ENSG00000244165
ENSG00000185624
ENSG00000090621
ENSG00000159339
ENSG00000128050
ENSG00000135903
ENSG00000196092
ENSG00000168078
ENSG00000132646
ENSG00000154678
ENSG00000134853
ENSG00000185615
ENSG00000065485
ENSG00000197329
ENSG00000179094
ENSG00000100029
ENSG00000162928
ENSG00000142655
ENSG00000127980
ENSG00000113068
ENSG00000079739
ENSG00000135365
ENSG00000073921
ENSG00000069943
ENSG00000078142
ENSG00000069011
ENSG00000171033
ENSG00000144283
ENSG00000188257
ENSG00000122861
ENSG00000120756
ENSG00000136040
ENSG00000147588
ENSG00000175535
ENSG00000183837
ENSG00000070501
ENSG00000100479
ENSG00000101751
ENSG00000125630
ENSG00000186184
ENSG00000168002
ENSG00000115138
ENSG00000064835
ENSG00000106536
ENSG00000186951
ENSG00000112033
ENSG00000132170
ENSG00000139220
ENSG00000168938
ENSG00000108179
ENSG00000186298
ENSG00000068971
ENSG00000138814
ENSG00000119414
ENSG00000126583
ENSG00000128563
ENSG00000113494
ENSG00000161542
ENSG00000167157
ENSG00000197746
ENSG00000125637
ENSG00000059915
ENSG00000143106
ENSG00000205220
ENSG00000013275
ENSG00000103035
ENSG00000073756
ENSG00000169398
ENSG00000127329
ENSG00000172733
ENSG00000110060
ENSG00000136045
ENSG00000126838
ENSG00000103769
ENSG00000137502
ENSG00000123892
ENSG00000128340
ENSG00000164754
ENSG00000051180
ENSG00000002016
ENSG00000108352
ENSG00000131759
ENSG00000133321
ENSG00000023287
ENSG00000139687
ENSG00000003756
ENSG00000160957
ENSG00000112077
ENSG00000022840
ENSG00000149489
ENSG00000143365
ENSG00000140986
ENSG00000148688
ENSG00000152464
ENSG00000083750
ENSG00000136444
ENSG00000176783
ENSG00000079102
ENSG00000196420
ENSG00000143546
ENSG00000163993
ENSG00000101115
ENSG00000110484
ENSG00000169432
ENSG00000130489
ENSG00000116171
ENSG00000164106
ENSG00000073578
ENSG00000150961
ENSG00000007908
ENSG00000075213
ENSG00000095539
ENSG00000168385
ENSG00000184640
ENSG00000197632
ENSG00000206075
ENSG00000166396
ENSG00000163536
ENSG00000100095
ENSG00000116560
ENSG00000127990
ENSG00000148082
ENSG00000171241
ENSG00000164690
ENSG00000126778
ENSG00000064651
ENSG00000070915
ENSG00000081800
ENSG00000163406
ENSG00000141526
ENSG00000100156
ENSG00000124568
ENSG00000112337
ENSG00000105143
ENSG00000197208
ENSG00000137204
ENSG00000125648
ENSG00000151729
ENSG00000117394
ENSG00000181856
ENSG00000145740
ENSG00000152683
ENSG00000188338
ENSG00000163798
ENSG00000140675
ENSG00000087916
ENSG00000135740
ENSG00000137491
ENSG00000092531
ENSG00000100028
ENSG00000114520
ENSG00000142168
ENSG00000129194
ENSG00000152583
ENSG00000006282
ENSG00000124664
ENSG00000142539
ENSG00000196104
ENSG00000160460
ENSG00000137877
ENSG00000145545
ENSG00000112658
ENSG00000096063
ENSG00000167720
ENSG00000147488
ENSG00000110080
ENSG00000101638
ENSG00000066923
ENSG00000130052
ENSG00000115415
ENSG00000138378
ENSG00000126561
ENSG00000166888
ENSG00000104435
ENSG00000015592
ENSG00000067221
ENSG00000163541
ENSG00000165416
ENSG00000148291
ENSG00000100321
ENSG00000146378
ENSG00000144834
ENSG00000168394
ENSG00000136535
ENSG00000152284
ENSG00000070814
ENSG00000139372
ENSG00000087510
ENSG00000068323
ENSG00000114354
ENSG00000072274
ENSG00000163235
ENSG00000120708
ENSG00000163513
ENSG00000092295
ENSG00000152291
ENSG00000137801
ENSG00000151090
ENSG00000066654
ENSG00000156299
ENSG00000066056
ENSG00000142910
ENSG00000104067
ENSG00000119139
ENSG00000167900
ENSG00000106829
ENSG00000170537
ENSG00000139291
ENSG00000118600
ENSG00000109079
ENSG00000118503
ENSG00000164761
ENSG00000120949
ENSG00000049249
ENSG00000125735
ENSG00000106952
ENSG00000101470
ENSG00000130598
ENSG00000132773
ENSG00000141510
ENSG00000078900
ENSG00000076554
ENSG00000196511
ENSG00000128294
ENSG00000056558
ENSG00000127191
ENSG00000076604
ENSG00000071575
ENSG00000162931
ENSG00000132109
ENSG00000152503
ENSG00000071539
ENSG00000135451
ENSG00000144935
ENSG00000133107
ENSG00000104447
ENSG00000135452
ENSG00000214021
ENSG00000114383
ENSG00000176890
ENSG00000077498
ENSG00000119048
ENSG00000118900
ENSG00000148154
ENSG00000135220
ENSG00000048028
ENSG00000111667
ENSG00000049245
ENSG00000071246
ENSG00000162692
ENSG00000127831
ENSG00000105053
ENSG00000110799
ENSG00000157796
ENSG00000156076
ENSG00000105989
ENSG00000134245
ENSG00000162552
ENSG00000165392
ENSG00000076924
ENSG00000181722
ENSG00000197056
ENSG00000181896
ENSG00000196387
ENSG00000167635
ENSG00000196345
ENSG00000198315
ENSG00000130844
ENSG00000198816
ENSG00000140987
ENSG00000188785
ENSG00000130544
ENSG00000103310

## Sheet: UHR(PE)
Sample UHR(paired-end)
gene name	qRT-PCR	RSEM	cufflinks	mmseq(logmu)	NLDMseq
ENSG00000165029	0.0520457	1.66	0.308169	0.512131	1.22234
ENSG00000107331	3.58729	317.193	37.9262	6.23679	326.067
ENSG00000073734	0.00049202	0.01	0	-6.26564	0.014066
ENSG00000085563	0.143114	7.97333	3.09271	2.1931	4.47884
ENSG00000198925	0.570313	62.02	6.42056	4.41927	61.097
ENSG00000121270	0.000875047	0.433333	0.0306512	-0.825148	1.02917
ENSG00000103222	0.0467914	4.96667	1.74413	1.85267	3.51804
ENSG00000023839	0.00265259	0.186667	0	-1.04609	0.20666
ENSG00000125257	0.0329115	1.17333	0.727444	-0.329014	0.489495
ENSG00000114770	0.136679	23.28	4.32757	3.23975	23.8186
ENSG00000091262	0.00193639	0.476667	0.0709029	-0.286984	0.348722
ENSG00000006071	0.179814	60.7333	6.96677	4.65906	30.519
ENSG00000101986	0.0118899	2.28667	0.466658	1.12228	2.13037
ENSG00000117528	0.324066	5.79	3.68506	1.79972	4.87811
ENSG00000118777	0.487506	4.10333	0.739292	1.83152	4.03866
ENSG00000138075	0.00498912	0.12	0.0445347	-1.54862	0.105931
ENSG00000144827	0.644111	14.2667	11.6808	2.64895	9.78955
ENSG00000117054	0.108267	8.04667	1.67353	2.29614	5.28449
ENSG00000122971	0.230071	9.81333	0.959922	2.44449	9.44318
ENSG00000072778	0.546244	78.0667	9.97113	4.3629	237.682
ENSG00000075239	0.429172	15.3667	9.80505	2.9943	38.753
ENSG00000122729	0.353971	7.31667	0.867501	2.10425	7.43925
ENSG00000077080	0.339787	68.5967	8.17061	4.55433	63.3954
ENSG00000077522	0.166549	29.6933	3.39512	3.68405	19.4115
ENSG00000178031	0.0168862	1.31667	1.62724	0.454558	1.5079
ENSG00000196839	0.0976722	4.8	0.535934	1.47166	3.81872
ENSG00000065457	0.127285	7.72333	2.2783	2.4813	6.50867
ENSG00000155897	0.191345	5.88	0.832224	1.91092	4.20276
ENSG00000141433	0.0940187	3.17	0.981395	0.534927	3.8111
ENSG00000006831	0.652323	23.0033	7.47152	3.35744	23.9968
ENSG00000148926	0.0914373	6.94333	1.44891	1.86113	5.07547
ENSG00000170425	0.056758	2.89	0.202438	1.32138	2.99963
ENSG00000144843	0.0263188	0.95	0.189989	-0.00297484	0.709525
ENSG00000104964	13.1725	627.57	73.8166	6.50003	568.337
ENSG00000081051	0.000445027	0.166667	0	-0.462667	0.067913
ENSG00000026652	0.474999	25.0133	11.2264	3.33182	16.0415
ENSG00000155189	0.487504	5.95333	1.46685	2.00541	5.90034
ENSG00000145192	0.00048939	0.12	0.0392825	-2.02438	0.078126
ENSG00000111732	0.00040228	1.21667	0.06435	-0.997534	0.12981
ENSG00000159423	0.307272	20.4833	2.13376	3.28156	23.63
ENSG00000086848	0.20607	4.99333	0.553867	1.63418	16.92
ENSG00000179477	0.000687465	1.02	0.135805	-0.138235	1.24179
ENSG00000161905	0.00048939	0.71	0.263343	0.770452	0.220447
ENSG00000163295	0.00048939	0	0	-8.28767	0
ENSG00000106927	0.00086663	0.166667	0.0745837	-1.68825	0.096716
ENSG00000123505	1.46551	14.4733	3.22526	2.81084	13.2742
ENSG00000145020	0.0424357	25.1267	4.79668	3.42968	18.0504
ENSG00000091879	0.0411218	1.13333	0.300996	0.143775	0.77118
ENSG00000171819	0.00132803	2.03	0.416479	1.91065	1.91784
ENSG00000165887	0.00114168	2.64333	0.575729	0.796503	2.15954
ENSG00000104537	0.00122662	0.55	0.136107	0.0411159	0.32498
ENSG00000135046	0.0544302	4.70667	0.974663	1.87456	3.59569
ENSG00000164111	1.17726	25.4233	4.61989	3.42915	33.7683
ENSG00000138356	0.01769	0.796667	0.0396677	0.545151	0.430223
ENSG00000106367	0.765956	71.22	11.1238	4.55919	61.8819
ENSG00000134262	0.209032	10.0167	2.44651	2.56505	8.59511
ENSG00000134982	2.06345	10.7633	3.64436	2.89683	9.27503
ENSG00000117362	0.170268	29.64	4.1739	3.4755	26.2041
ENSG00000239713	0.0102063	1.98333	0.0897052	0.545438	1.25636
ENSG00000084674	0.00348281	0.0533333	0.0146798	-4.29766	0.052412
ENSG00000175336	0.00048939	0.0933333	0.0425491	-7.98698	0
ENSG00000091583	0.000599835	0	0	-13.0878	0
ENSG00000004059	0.913391	157.4	12.612	5.21132	147.58
ENSG00000066777	0.370519	6.56	1.80597	2.52203	3.21023
ENSG00000111348	0.210206	13.2033	2.27103	2.80476	13.1514
ENSG00000005981	0.000911215	0.18	0.257574	-2.79257	0.12748
ENSG00000108381	0.339243	5.28667	1.2979	1.49101	4.53298
ENSG00000169696	0.0753585	18.0067	2.84876	2.93158	17.8386
ENSG00000162174	0.42969	34.77	11.8549	3.8958	32.7258
ENSG00000118217	0.816262	3.99	1.37749	1.44315	4.20595
ENSG00000149311	0.0641359	5.76333	2.14127	2.14933	2.54011
ENSG00000018625	6.10896	196.283	44.5214	5.58002	239.018
ENSG00000129244	13.5211	183.607	28.3337	5.37649	181.677
ENSG00000071553	0.451956	174.333	46.8155	5.1499	159.629
ENSG00000116039	0.00363659	0.833333	0.474637	-0.103582	0.420418
ENSG00000166710	8.62446	191.77	11.9638	6.21786	297.677
ENSG00000112182	0.0803868	1.68	1.58104	0.837227	1.39284
ENSG00000107262	0.461359	47.82	3.33333	3.85241	46.5792
ENSG00000156735	0.245379	9.83667	1.44429	2.26953	6.76661
ENSG00000175866	0.936896	67.9267	10.2164	4.4085	69.1391
ENSG00000138376	0.024653	0.896667	0.48812	0.25825	0.318496
ENSG00000140379	0.0246371	0.46	0.122404	-0.404556	0.382386
ENSG00000126581	0.410948	19.2767	1.93927	3.04185	18.3547
ENSG00000177951	0.155011	20.2467	3.89538	2.98411	20.0792
ENSG00000132840	0.0107275	2.2	0	1.12922	1.37297
ENSG00000110330	0.248781	3.92667	1.47683	1.92086	3.17384
ENSG00000089685	0.00380612	0.0233333	0.0251714	-2.36428	0.022963
ENSG00000197299	0.0460342	0.926667	0.188022	0.800441	0.762754
ENSG00000137274	0.192926	6.86333	1.59399	2.08461	5.49704
ENSG00000139618	0.00323483	0.0166667	0	-4.0164	0.016738
ENSG00000156983	0.303114	9.04	1.13648	2.2666	8.16138
ENSG00000169814	0.248297	6.40667	2.18469	2.06994	6.76283
ENSG00000204290	0.00040228	0	0	-1.41878	0
ENSG00000112578	0.0989694	6.65333	1.60001	2.0216	6.04337
ENSG00000124920	0.00538999	78.7333	9.18029	4.41333	71.7949
ENSG00000125462	0.0640414	216.123	118.432	5.49922	162.201
ENSG00000156265	0.00319104	0.66	0.164785	-0.341399	0.560747
ENSG00000088543	0.194295	30.9867	3.60476	3.62101	76.896
ENSG00000123843	0.00048939	0.4	0.139653	-2.76048	0.030616
ENSG00000154975	1.9084	44.4	51.1431	4.08776	34.8674
ENSG00000007402	0.293132	17.06	3.78196	2.84814	16.0684
ENSG00000157445	0.242348	7.83667	10.0423	2.29061	23.237
ENSG00000084774	0.184116	13.7567	4.25025	2.76359	10.5814
ENSG00000104327	1.55432	18.5167	3.48934	3.08081	18.2504
ENSG00000131236	0.226869	44.4533	12.3051	4.15947	99.128
ENSG00000141527	0.00040228	1.66667	0.290282	0.050138	0.670528
ENSG00000137757	0.00125582	0	0	-2.64715	0
ENSG00000130940	0.00203482	1.15	0.103116	0.816087	0.782791
ENSG00000149548	0.0067048	0.0566667	0	-4.58984	0.062626
ENSG00000115009	0.000747815	0	0	-4.4009	0
ENSG00000157456	0.0160684	0.116667	0	-4.5476	0.10607
ENSG00000221978	0.735674	81.9533	16.583	4.54455	65.155
ENSG00000183625	0.000880333	0	0	-1.88611	0
ENSG00000126353	0.000717345	0.19	0.0475968	-1.31943	0.218141
ENSG00000173992	0.444847	35.51	4.45322	3.68181	37.3609
ENSG00000134061	0.0113697	0.143333	0	-1.16816	0.15661
ENSG00000161649	0.00046434	0.1	0	-1.68345	0.086881
ENSG00000167286	0.00127598	0.633333	0.200839	-2.71407	0.302785
ENSG00000198851	0.00265354	0.2	0	-1.85851	0.129018
ENSG00000116815	0.025096	0.686667	0	0.458596	0.681708
ENSG00000129226	0.21101	11.46	1.59488	2.54551	3.44421
ENSG00000121594	0.000690785	0.21	0	-3.99534	0.11483
ENSG00000110651	7.55663	413.553	63.2085	6.27229	334.729
ENSG00000114013	0.0150019	0.516667	0.0448031	-0.324728	0.581165
ENSG00000158825	0.0201744	1.79	0.283419	0.198647	1.4796
ENSG00000163814	0.00819001	0.283333	0.0393314	-2.53856	0.166715
ENSG00000071991	0.16447	0.823333	0.174316	-0.0918464	0.707038
ENSG00000039068	0.0293247	0.95	0.0519194	0.0705721	0.3927
ENSG00000135446	0.445822	16.4533	3.90561	2.97829	44.3638
ENSG00000164885	0.960117	42.5667	3.24433	3.83203	34.8318
ENSG00000176749	2.72464	50.61	6.12593	3.99237	51.1736
ENSG00000132964	0.174861	4.41667	2.46924	1.52793	3.20621
ENSG00000136807	0.643971	45.4	16.0865	3.9096	40.4959
ENSG00000124762	0.407107	34.3133	5.68443	3.63811	31.1857
ENSG00000105388	0.00048939	0	3.03462e-07	-4.7164	0
ENSG00000075275	0.000426185	0.146667	0.0205985	-1.84805	0.114836
ENSG00000115163	0.00048939	0.0933333	4.21263e-168	-3.65742	0.057915
ENSG00000117724	0.00628543	0.423333	0	-0.852355	0.146973
ENSG00000003402	0.447419	17.25	2.3298	2.75807	13.5215
ENSG00000136457	0.375389	8.55333	0.767105	2.16744	8.24224
ENSG00000106153	5.15893	210.883	11.2932	5.55259	185.412
ENSG00000149554	0.00206011	1.58	0.3951	0.0591474	0.815622
ENSG00000100604	2.9285	154.613	24.2125	5.02329	140.982
ENSG00000089199	2.33963	177.09	34.266	5.27208	173.343
ENSG00000083937	0.370214	5.3	2.49575	1.46701	4.02629
ENSG00000101204	0.147494	9.74667	1.339	2.51248	10.3029
ENSG00000196811	0.00032397	0	0	-5.30802	0
ENSG00000175264	0.874258	42.12	4.89107	3.74195	38.2155
ENSG00000099622	3.90225	214.083	47.2573	5.42003	174.971
ENSG00000136108	0.0531474	1.37667	0.770067	0.4139	1.38547
ENSG00000016602	0.0181331	0.726667	0.287974	-1.10453	0.826416
ENSG00000121940	0.111101	8.43667	3.47423	2.19544	5.50417
ENSG00000171365	0.0295628	1.01	0.508054	-0.0682595	1.19693
ENSG00000163815	0.0129906	20.6567	2.50302	3.23315	8.54304
ENSG00000103351	0.205467	10.0067	1.39942	2.36497	5.90371
ENSG00000100528	1.1275	19.1067	4.5397	3.39412	14.23
ENSG00000068120	0.289678	31.3567	2.65554	3.56156	28.8331
ENSG00000135775	0.446354	7.24333	1.9366	2.24835	6.73703
ENSG00000108821	0.0107466	3.14667	0.477161	0.958621	1.74494
ENSG00000148444	0.360029	11.16	0.94884	3.05895	7.96471
ENSG00000014919	0.211817	9.03	1.54143	2.45089	8.89281
ENSG00000161281	0.468824	59.4467	12.1688	4.4256	54.3976
ENSG00000091704	0.00032397	0.0433333	0	-1.58524	0.040171
ENSG00000153002	0.000731105	0.523333	0	0.0662557	0.256697
ENSG00000047457	0.271845	5.25333	1.60478	1.75715	3.36318
ENSG00000163703	0.207368	87.2967	12.7734	4.70281	71.6407
ENSG00000096006	0.000462652	0	0	-3.9172	0
ENSG00000176390	0.0624718	2.33333	0.955948	0.929349	2.75124
ENSG00000132693	0.000409503	0.116667	0	-1.22883	0.091709
ENSG00000182578	0.180625	12.24	3.20458	2.54386	11.7339
ENSG00000103653	0.0853241	32.35	7.39923	3.66472	24.9882
ENSG00000070770	0.160737	14.5	1.83303	2.79661	14.9493
ENSG00000168036	2.15069	97.4933	21.8569	4.70034	89.1108
ENSG00000107874	1.03809	53.2833	4.77092	4.21165	56.1217
ENSG00000139842	0.433982	11.5	1.94151	2.6145	12.3432
ENSG00000006210	1.08294	35.3633	5.493	3.63262	34.5471
ENSG00000140465	0.00171952	0.176667	3.26983e-05	-1.24527	0.10161
ENSG00000138061	0.110982	4.78667	0.894913	1.24594	1.96673
ENSG00000197408	0.000530008	0.186667	0.21522	-8.55455	0
ENSG00000138109	0.00032397	0	0	-5.10565	0
ENSG00000100197	0.000952093	3.1	0.336997	1.25115	2.9695
ENSG00000197446	0.00032397	0.416667	0.14846	-0.6824	0.154745
ENSG00000134716	0.239352	7.46	1.02687	2.00566	7.87485
ENSG00000160868	0.00040984	0.0733333	0	-2.13819	0.054319
ENSG00000106258	0.00032397	6.2	0.531171	-0.000655328	0.940958
ENSG00000160870	0.00032397	0	0	-4.29815	0
ENSG00000036530	0.375439	48.6333	5.30346	3.98759	85.849
ENSG00000187048	0.00245722	0.35	0	-0.279264	0.319143
ENSG00000142871	0.0895231	7.17	0.198487	2.64549	8.83007
ENSG00000173406	0.0504032	1.81333	5.07386	1.71121	4.73156
ENSG00000129562	0.417329	53.8	7.70798	4.46172	48.8745
ENSG00000167657	0.204991	45.0033	5.17085	3.9051	41.4413
ENSG00000112977	0.0658021	13.4167	9.02977	2.70775	13.5278
ENSG00000187323	0.0977995	0.613333	0.450881	-0.448231	0.799217
ENSG00000161634	0.00040984	0	0	-5.18499	0
ENSG00000080166	0.00201049	0.45	0.25021	-0.189694	0.550212
ENSG00000169738	0.502004	128.583	11.5302	5.06688	226.87
ENSG00000183258	0.18604	70.0467	9.92397	4.53202	48.4503
ENSG00000160049	0.298835	10.89	1.34487	2.2992	8.8828
ENSG00000058866	0.828724	16.85	6.33672	3.17432	15.5106
ENSG00000104808	0.00434452	1.34333	0.311743	0.647058	1.07503
ENSG00000109606	0.0631303	17.2367	5.01432	2.95304	17.7841
ENSG00000132535	2.37443	107.837	9.83723	5.49308	205.32
ENSG00000172869	0.293751	4.05	2.52734	1.53356	2.64449
ENSG00000132002	1.1256	48.9	6.58764	4.01921	49.2413
ENSG00000128590	0.729779	10.9833	2.88165	2.3928	4.82962
ENSG00000110011	0.282037	32.4267	8.80071	3.63007	26.7389
ENSG00000168259	0.188012	13.51	0.271836	2.75671	27.4057
ENSG00000130816	0.194511	4.65667	0.294696	3.00324	17.1738
ENSG00000197635	0.0227543	0.39	0.179695	-0.882553	0.211448
ENSG00000121570	0.00040984	2.20333	0.246854	-1.94311	0.255198
ENSG00000188641	0.0646859	1.45667	2.35368	0.251359	1.36077
ENSG00000143476	0.00121675	0.0433333	0	-1.63802	0.041015
ENSG00000108861	0.708852	30.7267	4.77199	3.45935	30.5514
ENSG00000135636	0.0416795	27.5033	5.04594	3.4901	24.0218
ENSG00000007968	0.00032397	0.0866667	0	-8.14817	0
ENSG00000140598	0.0714737	1.84667	0.20714	0.969799	2.04461
ENSG00000138798	0.00997582	0.55	0.0456075	-0.666812	0.265233
ENSG00000146648	0.0688392	3.95	0.634595	1.54212	3.29094
ENSG00000055332	0.44018	3.62333	1.1748	0.977076	3.08529
ENSG00000172071	0.12058	3.03	0.513762	1.58752	2.21746
ENSG00000110321	4.3489	58.83	29.5403	4.54412	77.1536
ENSG00000066044	0.43671	12.8667	1.28636	2.61595	13.2129
ENSG00000162374	0.846587	19.4467	5.31994	3.28987	17.8993
ENSG00000126767	0.70176	43.9833	8.15283	3.90615	27.76
ENSG00000128886	0.0242838	3.02667	0.404427	1.12444	1.75084
ENSG00000125746	0.177698	48.75	5.81529	4.17027	58.6433
ENSG00000138185	0.0879125	2.41333	1.33157	0.862133	2.11038
ENSG00000129595	0.0858083	2.92333	0.68322	1.2565	2.30097
ENSG00000044524	0.0269261	0.963333	0.57904	0.239944	0.916007
ENSG00000135333	0.0531531	1.79333	1.12314	0.550174	1.86665
ENSG00000063245	0.865874	123.22	8.00614	4.77079	109.183
ENSG00000049283	0.0127423	4.40333	0.960078	1.37296	2.83424
ENSG00000178568	0.448795	2.84333	6.79941	1.12162	2.12503
ENSG00000163161	0.345951	27.13	1.99758	3.49594	26.0501
ENSG00000134899	0.436886	2.77667	1.03443	2.20266	5.07957
ENSG00000124882	0.000386873	0.396667	0.292527	-2.93698	0.073685
ENSG00000178607	0.0643253	1.02667	0.151256	0.275662	1.04829
ENSG00000171824	0.221333	20.79	5.23171	3.29352	17.9644
ENSG00000158161	0.067799	3.76	0.358548	1.36372	3.52415
ENSG00000106462	0.0139321	0.5	0.160936	-0.148159	0.5327
ENSG00000131187	0.00032397	5.98667	0.58675	1.90187	4.43387
ENSG00000124491	0.142666	2.8	0.166031	1.11933	2.91213
ENSG00000163586	0.00315402	0.236667	0	-0.0108513	0.140831
ENSG00000170323	0.00520885	0.06	0	-4.15419	0.064812
ENSG00000103876	0.0267176	8.73	1.66689	2.4933	13.768
ENSG00000221829	0.0744733	8.71667	1.42289	2.85228	7.44733
ENSG00000086570	0.923041	78.9367	10.0523	4.41596	50.1905
ENSG00000167196	0.187696	7.55	1.82869	2.03166	3.60879
ENSG00000177294	0.00137839	0.0333333	0	-2.11195	0.036367
ENSG00000151422	0.530349	1.62	0.482343	0.048876	0.877893
ENSG00000171564	0.000331495	0.0533333	0	-3.01218	0.03162
ENSG00000070388	0.00124807	2.35667	1.12272	1.11574	1.69077
ENSG00000102678	0.324602	4.75667	2.08548	1.49365	2.87498
ENSG00000000938	0.0310406	3.36333	0.283359	1.36865	3.15976
ENSG00000134285	0.00420695	5.24333	1.44074	1.74192	2.87345
ENSG00000096060	0.376522	9.6	1.75833	2.79403	9.74168
ENSG00000151702	0.058487	4.48667	1.92318	1.9909	2.53927
ENSG00000122025	0.0932004	1.44333	0.235857	0.313342	1.46276
ENSG00000131781	0.0314242	1.36333	0.163457	0.500677	0.940977
ENSG00000129514	0.000458607	0	0	-3.43217	0
ENSG00000171956	0.00040984	0.07	0	-1.89258	0.072952
ENSG00000065970	0.531947	8.88333	1.49436	2.02843	7.98152
ENSG00000254685	0.17015	1.01333	0.328773	0.394398	0.763658
ENSG00000075618	1.13765	112.697	14.5222	4.68438	97.7967
ENSG00000106328	0.00040984	0.443333	0.282841	-0.325365	0.296746
ENSG00000140564	0.00047418	33.8433	3.59112	3.60646	32.6639
ENSG00000221946	1.51635	77.6333	12.3098	4.5349	64.7495
ENSG00000163820	0.124663	2.93667	0.35243	1.23487	2.54642
ENSG00000160211	0.478595	36.93	6.75637	3.70975	30.8901
ENSG00000022355	1.15992	41.0233	5.57634	3.98714	42.1775
ENSG00000109158	0.299811	1.52333	0.325131	1.00947	0.956969
ENSG00000145863	0.870792	29.4533	6.78698	3.53526	26.5085
ENSG00000094755	0.00040984	4.65	1.97836	-0.632572	0.97368
ENSG00000139629	0.0353	3.44333	0.577664	1.5089	3.20316
ENSG00000127688	0.34236	0.87	0.0600255	0.359837	0.92228
ENSG00000146729	0.781365	13.0433	3.58682	2.6015	12.2659
ENSG00000124194	0.100527	18.67	6.39971	3.9258	23.5712
ENSG00000131095	45.0219	2299.13	108.481	7.81941	2408.15
ENSG00000198380	0.56299	4.81667	1.0479	1.65305	3.28949
ENSG00000100083	0.234647	44.2467	6.97447	3.87313	42.0707
ENSG00000137563	0.12275	3.84	0.710163	2.05524	4.05583
ENSG00000134812	0.00047418	0	0	-3.45633	0
ENSG00000196329	0.0360892	1.74667	0.630662	1.82215	3.09302
ENSG00000163521	0.0445969	1.72333	0.742763	0.805742	1.15587
ENSG00000106571	0.230622	0.916667	0.668019	0.0625781	0.673672
ENSG00000135423	0.165145	27.15	6.43657	3.38317	25.6812
ENSG00000120063	0.64225	3.53333	0.642059	1.37636	4.66728
ENSG00000066455	0.521835	3.33333	0.0176677	1.78639	4.20287
ENSG00000172209	0.283609	2.43667	0.618211	0.975887	2.41034
ENSG00000173698	0.000966182	0.12	0	-2.77349	0.060365
ENSG00000120251	1.6339	34.6133	45.3592	3.76004	31.1524
ENSG00000152822	0.495053	11.7633	3.94464	2.62797	10.2762
ENSG00000198822	0.415139	36.65	20.4722	3.72906	28.8372
ENSG00000084207	3.54546	210.167	31.0181	5.58129	192.25
ENSG00000184674	0.0549965	40.8333	15.4642	4.18697	38.9142
ENSG00000165417	0.459096	11.0933	3.00665	2.40181	10.2085
ENSG00000148308	0.673551	46.3467	5.13371	4.08383	40.7597
ENSG00000144366	0.00048363	2.83667	2.48597	1.03151	2.1419
ENSG00000104812	0.250644	15.9567	2.50454	2.85759	13.6588
ENSG00000148702	0.0157548	0.303333	0.019491	-0.935746	0.339523
ENSG00000113070	0.200147	6.23333	1.67319	1.78747	5.74715
ENSG00000172534	0.215417	22.5867	4.79533	3.01485	20.0745
ENSG00000116478	0.0962588	9.18333	2.20257	2.41697	20.687
ENSG00000135547	0.092815	2.08333	0.777618	0.932966	1.72686
ENSG00000113924	0.00372429	0.34	0.142961	-0.243801	0.102042
ENSG00000100644	1.45181	11.85	13.1188	2.56159	11.095
ENSG00000134240	0.00049813	0.14	0	-4.94684	0.058267
ENSG00000106004	0.000773623	0.0666667	0	-1.98675	0.073612
ENSG00000122592	0.00048363	0.133333	0	-5.33977	0.094184
ENSG00000120087	0.00116892	0	0.269867	-5.18483	0
ENSG00000120068	0.000501597	0.0333333	0	-3.17198	0
ENSG00000113905	0.000706163	0.123333	0.221137	-6.09506	0.014276
ENSG00000002587	0.218212	6.23333	1.45939	2.545	3.9461
ENSG00000086696	0.000879238	0.21	0.0476057	-1.18842	0.049175
ENSG00000157219	0.180644	8.78667	2.73858	2.11025	10.2544
ENSG00000166033	0.277513	119.323	7.97444	4.99287	108.375
ENSG00000142149	0.184183	2.11	0.405784	0.771443	2.01083
ENSG00000157423	0.126008	1.47667	0.299979	0.674053	1.7464
ENSG00000067704	0.477749	9.90333	1.79694	2.41989	10.5085
ENSG00000196305	0.14517	15.1567	2.11091	3.17341	16.5993
ENSG00000090339	0.0441813	4.47	0.36428	1.63864	4.59889
ENSG00000167244	0.0838611	12.2933	4.48537	2.16009	8.45546
ENSG00000197081	0.0865453	7.44333	1.67752	2.03073	7.33745
ENSG00000146678	0.00184609	0.163333	0.0411907	-2.00925	0.114258
ENSG00000115457	0.0491659	19.9	2.45079	3.20138	14.9851
ENSG00000115461	0.279469	24.1567	3.47147	3.2285	23.9998
ENSG00000169194	0.000846978	0.146667	0.0542802	-4.15223	0.142621
ENSG00000056736	0.0645371	9.01	1.14966	2.25651	9.09771
ENSG00000115604	0.00506896	0.133333	0.0686471	-1.43429	0.161141
ENSG00000125538	0.0680453	1.26667	0.357709	0.795211	1.24147
ENSG00000115594	0.036298	1.50333	0.502428	0.4825	1.60585
ENSG00000077238	0.0948059	7.42333	2.17991	2.24606	6.99702
ENSG00000136244	0.00315612	1.39333	0.305126	0.149968	0.656907
ENSG00000169429	0.0157057	0.0666667	0	-2.00428	0.07154
ENSG00000132849	0.0897441	9.91	3.43208	2.49902	8.17854
ENSG00000068383	0.527142	48.0567	6.73528	4.11219	48.5545
ENSG00000165458	0.147464	21.46	7.92079	3.42089	18.3466
ENSG00000114473	0.0828602	3.07333	1.19825	1.2166	2.32488
ENSG00000145703	0.00529155	0.45	0.429248	-1.45793	0.232599
ENSG00000117595	0.192792	7.93333	1.00915	2.43669	5.42957
ENSG00000169047	0.164211	6.09667	0.904739	1.91841	5.7186
ENSG00000147166	0.00662895	0.406667	0	-0.0114324	0.434859
ENSG00000139626	0.00800263	0.813333	0.121921	0.454027	0.373129
ENSG00000151655	0.0228042	0.706667	0.224968	-0.122312	0.533879
ENSG00000162267	0.00226934	0.973333	0.150005	0.795644	0.816864
ENSG00000055955	0.0694362	3.73667	1.35933	1.51175	1.22906
ENSG00000136156	1.8527	182.32	34.335	5.43373	171.76
ENSG00000162434	1.3683	26.3667	2.9205	3.39978	21.2723
ENSG00000096968	0.344476	1.2	0.695961	0.240258	1.14735
ENSG00000105639	0.153247	3.1	0.339223	1.1001	2.89283
ENSG00000160145	0.332125	41.5967	13.2147	3.90426	24.452
ENSG00000151079	0.163625	4.81	0.517828	1.55549	6.58049
ENSG00000129159	0.852084	64.75	8.56705	4.26694	60.5275
ENSG00000131398	0.00244283	25.2133	3.60572	3.23437	23.1747
ENSG00000152049	0.0602664	3.97	0.311432	0.836416	2.3025
ENSG00000162989	0.807609	25.4767	16.5266	3.13195	14.1954
ENSG00000075043	0.00047418	51.6867	5.129	3.93087	44.8908
ENSG00000170745	0.0179961	2.83667	0.28432	1.06409	2.81464
ENSG00000167977	0.122296	9.63333	1.0183	2.46627	9.72649
ENSG00000128052	0.095471	1.03333	0.227571	0.174769	1.10344
ENSG00000166803	0.00586074	2.18333	0.166503	-1.9646	0.23702
ENSG00000164961	0.0895374	5.58333	2.58334	1.96945	6.3514
ENSG00000112984	0.00065812	0	0	-3.2701	0
ENSG00000131437	0.885678	13.4133	3.63983	2.72107	12.2954
ENSG00000084731	2.64781	95.8533	11.6703	4.8571	92.388
ENSG00000090889	0.00342997	0.05	0	-1.47582	0.107142
ENSG00000157404	0.593409	7.16333	1.5767	2.04128	7.17914
ENSG00000155090	0.164678	2.39333	0.312674	0.9387	2.24661
ENSG00000114648	0.143774	15.1333	5.30024	2.81252	10.1968
ENSG00000113889	0.00587768	0	0.0772887	-1.30197	0.044989
ENSG00000115919	0.00797301	0.14	0.0665302	-0.842376	0.108657
ENSG00000134333	3.67167	95.6	14.9188	4.81475	113.981
ENSG00000130164	0.130415	14.2467	2.7292	2.70522	11.2875
ENSG00000104660	0.509609	13.48	2.46741	2.82997	8.7228
ENSG00000108231	0.653234	8.31333	0.855053	2.40805	8.48813
ENSG00000089116	0.0130717	1.04667	0.181881	0.215226	0.936411
ENSG00000106852	0.114754	4.95	0.638461	1.77274	5.17044
ENSG00000113594	0.00114165	5.77	2.32082	1.90348	4.95786
ENSG00000168216	1.07563	12.2733	4.29621	2.55889	12.0687
ENSG00000160789	0.901374	49.5867	15.0801	3.94792	32.4576
ENSG00000005189	0.0155779	1.62333	0.490916	0.0871016	1.25021
ENSG00000129038	0.00577044	0.753333	0.143054	0.428703	0.9259
ENSG00000134013	0.0434533	2.49333	1.90832	0.751863	1.84336
ENSG00000175445	0.356472	15.24	4.5969	3.16973	8.40423
ENSG00000123384	0.580099	107.813	14.9383	4.74914	106.597
ENSG00000128606	0.00690185	0.633333	0.234839	-0.258801	0.432455
ENSG00000033122	0.383352	1.62667	1.82135	0.523095	1.14418
ENSG00000226979	0.00431948	0.07	0	-3.83706	0
ENSG00000139329	0.0117275	0.19	0	-1.95767	0.117507
ENSG00000079257	0.0145311	1.82333	0.366695	0.340998	1.765
ENSG00000011009	0.240726	19.48	5.24827	3.22011	19.1069
ENSG00000163818	0.416712	5.93333	0.979212	2.66888	9.8033
ENSG00000198798	0.00047983	0	0	-8.32645	0
ENSG00000006062	0.103798	4.71	0.475918	1.5202	4.67407
ENSG00000197442	0.456818	7.86	1.16959	2.22198	7.87136
ENSG00000107968	0.00959543	1.17667	0.256171	0.271607	0.754325
ENSG00000112062	0.819762	10.3833	1.63578	2.51634	10.9799
ENSG00000119487	0.183902	22.67	18.3459	3.40373	21.6194
ENSG00000114738	0.142621	6.61333	1.03727	1.83934	6.06433
ENSG00000009724	0.00048363	2.69333	0.293097	0.964775	2.6756
ENSG00000160294	0.174206	27.4633	3.56054	3.52549	154.13
ENSG00000112118	0.231616	8.35	0.789279	2.32051	8.72742
ENSG00000135679	0.323623	3.9	2.78426	2.0369	4.28106
ENSG00000198625	0.251599	3.98667	2.12766	1.37	3.06543
ENSG00000157890	0.0345402	14.3467	0.879841	2.67303	10.3682
ENSG00000165304	0.000640255	0.01	0.0380233	-2.66044	0
ENSG00000152595	0.0272619	0.83	0.0951885	0.069097	0.873572
ENSG00000118855	0.16045	6.79	3.62085	2.00752	6.36193
ENSG00000257335	0.0037363	0.02	3.3132e-07	-2.09269	0.040947
ENSG00000170430	0.279637	8.27333	7.70035	2.49811	7.80787
ENSG00000150526	0.000524278	0	0	-4.58903	0
ENSG00000240972	10.4438	363.343	40.8855	5.96017	249.464
ENSG00000120215	0.00044358	0.803333	0.147448	-2.03757	0.157659
ENSG00000130396	0.388164	19.9567	4.67973	3.33583	16.7875
ENSG00000102539	0.00047983	0.14	0.0579157	-7.78872	0.049223
ENSG00000115648	0.0114226	0.536667	0.239411	-0.0681666	0.283326
ENSG00000108960	0.477873	9.3	2.93453	2.09081	6.18369
ENSG00000137745	0.00047983	0	0	-6.12908	0
ENSG00000087245	0.0280912	1.58	0.282991	0.340485	1.02495
ENSG00000137673	0.00047983	0	0	-5.81515	0
ENSG00000101928	0.0716771	1.39333	0.479619	-0.32272	1.39704
ENSG00000106330	0.114825	14.0467	2.85423	2.93694	12.4611
ENSG00000108852	0.179042	39.7833	4.94391	3.73244	35.0224
ENSG00000082126	0.015943	1.86333	0.297977	-0.25211	0.369648
ENSG00000172172	0.138256	4.79333	0.922661	2.12638	4.98985
ENSG00000243147	0.43681	14.6667	3.49797	3.18716	12.919
ENSG00000259494	0.302636	12.47	2.3851	2.59709	10.5756
ENSG00000110079	0.00502117	0.796667	0	-0.121434	0.838873
ENSG00000120662	0.0423996	1.82667	2.02284	0.645369	1.90838
ENSG00000110921	0.164744	13.4033	2.76576	2.74222	13.1989
ENSG00000157601	0.333509	12.4967	0	2.61533	37.223
ENSG00000183486	0.00689816	1.25	0	0.563176	0.932839
ENSG00000118513	0.00296851	0.303333	0.0856566	-1.27589	0.15346
ENSG00000136997	0.0905855	1.89	0.21132	1.09124	2.05981
ENSG00000180209	0.00107143	1.05333	0.271575	0.216705	0.90755
ENSG00000197535	2.11441	24.9567	3.61943	3.31863	246.03
ENSG00000186310	1.59548	37.1433	13.3922	3.65409	34.8903
ENSG00000156006	0.0004841	0	0	-7.52062	0
ENSG00000158092	0.129114	4.49333	5.81573	1.4701	3.82486
ENSG00000004779	1.10141	65.7933	8.16287	4.40436	60.2088
ENSG00000023228	1.80389	24.38	3.96392	3.46231	27.0321
ENSG00000160194	0.322033	23.8667	0	3.20823	19.019
ENSG00000129559	2.40578	150.783	22.8294	5.23371	138.711
ENSG00000109674	0.00055743	0.133333	0	-8.31547	0
ENSG00000165973	0.209989	9.77	19.3877	2.52815	8.49051
ENSG00000162992	1.28497	34.1767	4.96455	3.63339	33.914
ENSG00000077150	0.108181	4.03667	0.917361	1.37844	3.44617
ENSG00000064300	0.213154	10.47	0.934475	2.33876	9.98223
ENSG00000239672	1.35313	52.1833	4.67301	4.15978	56.3865
ENSG00000101746	0.31164	6.35	4.93957	1.77034	4.78886
ENSG00000147140	0.601854	74.12	42.9072	4.69692	59.9103
ENSG00000119655	0.863047	29.2833	4.22828	3.77188	27.4448
ENSG00000107833	0.0910802	7.46	1.96592	2.1617	6.52046
ENSG00000124588	0.427425	30.62	6.87742	3.43479	24.6494
ENSG00000143257	0.00047983	11.59	1.67535	1.72944	8.252
ENSG00000177463	0.876829	10.06	3.331	2.48628	11.2584
ENSG00000154146	16.401	838.213	86.2856	6.84613	762.426
ENSG00000129535	0.00469993	1.58667	0.137894	0.387586	1.72595
ENSG00000140538	0.430793	17.7967	17.2237	3.43958	17.053
ENSG00000133636	0.0236879	0.19	0	-0.616362	0.201118
ENSG00000133961	0.573542	20.2867	7.92341	3.16877	13.9297
ENSG00000143748	0.0976301	5.97333	3.07392	2.00549	4.17004
ENSG00000135114	0.00633449	0.243333	0	-1.56415	0.286904
ENSG00000126861	1.55762	19.0267	4.42978	3.04203	17.8983
ENSG00000123240	1.95848	52.97	10.9021	4.2838	33.929
ENSG00000243729	0.00049016	0	0	-5.93738	0
ENSG00000244165	0.0724017	9.92667	1.91877	2.29943	7.8998
ENSG00000185624	1.09861	83.04	11.9589	4.5576	90.756
ENSG00000090621	0.532486	26.7133	11.2777	3.69728	24.4718
ENSG00000159339	0.000693535	1.61667	0.0376256	-0.142984	0.511281
ENSG00000128050	0.261854	14.9067	2.8214	2.40945	10.2056
ENSG00000135903	0.00999477	1.28333	0.245566	0.0383353	0.934106
ENSG00000196092	0.00049016	0.0266667	0	-1.10391	0.028579
ENSG00000168078	0.000543075	0.04	0	-4.6669	0.030327
ENSG00000132646	0.38433	15.22	1.05816	2.87134	15.2353
ENSG00000154678	1.0985	9.33667	3.50639	2.19111	43.283
ENSG00000134853	0.225222	3.37333	0.800064	1.33539	2.95206
ENSG00000185615	0.50495	84.2367	14.46	4.42708	73.2999
ENSG00000065485	0.00789916	1.02	0.590983	-0.0689399	0.764476
ENSG00000197329	0.320539	6.24333	1.93875	1.48135	4.18996
ENSG00000179094	0.396949	34.2433	3.46618	3.59289	39.0499
ENSG00000100029	0.792247	23.3567	4.76042	3.17546	25.5591
ENSG00000162928	0.19248	3.04667	1.03543	1.36503	2.78602
ENSG00000142655	0.323297	27.8567	14.8115	3.33619	23.4639
ENSG00000127980	0.115365	3.75667	1.22882	1.5747	3.07591
ENSG00000113068	0.670733	34.9633	5.33289	3.74573	31.8215
ENSG00000079739	0.286476	20.68	1.90201	3.06438	44.931
ENSG00000135365	0.189979	9.87333	6.908	2.34902	7.38894
ENSG00000073921	0.978871	35.7367	14.3116	3.73206	24.6156
ENSG00000069943	0.0241009	3.29667	1.0965	-0.177138	0.927387
ENSG00000078142	0.313671	3.72667	0.933063	1.21331	11.0858
ENSG00000069011	0.000579285	0.0166667	0	-3.49049	0.018964
ENSG00000171033	0.551651	19.0933	6.42082	3.35281	14.8268
ENSG00000144283	0.106372	76.02	38.6769	4.46693	66.9537
ENSG00000188257	0.0028499	0.07	0	-1.23955	0.062714
ENSG00000122861	0.0120303	0.77	0.0517709	0.617042	0.815604
ENSG00000120756	0.0260207	0.906667	0.506645	0.421148	0.671356
ENSG00000136040	0.212953	3.49	0.958361	1.1308	25.711
ENSG00000147588	3.37905	12.78	3.46413	2.74234	13.1276
ENSG00000175535	0.000717908	0	0	-7.38833	0
ENSG00000183837	0.3304	29.1	3.05987	3.39093	34.8743
ENSG00000070501	0.311664	23.6333	12.1558	3.29491	15.3999
ENSG00000100479	0.00767241	0.593333	1.41176	0.475933	0.226917
ENSG00000101751	0.0474465	1.31	0.340213	0.0385035	2.48904
ENSG00000125630	0.0425688	3.34	0.647212	1.46899	2.42503
ENSG00000186184	0.0411495	22.82	4.01821	3.36344	19.8766
ENSG00000168002	0.0990344	42.6333	3.97314	4.0685	46.133
ENSG00000115138	0.000851695	1.94333	0.332877	0.628152	1.54514
ENSG00000064835	0.00047983	0	0	-4.49915	0
ENSG00000106536	0.0407792	1.7	0.620489	-0.227343	0.97648
ENSG00000186951	0.11141	2.90667	0.378981	1.10254	2.30398
ENSG00000112033	0.746624	27.02	4.54998	3.26524	24.4342
ENSG00000132170	0.0407515	1.42	1.24781	0.856018	1.43578
ENSG00000139220	1.2327	10.96	5.74593	2.6534	8.25269
ENSG00000168938	0.0740308	1.36333	0.404898	0.438501	1.24081
ENSG00000108179	0.149565	43.7867	4.3936	4.02244	37.7078
ENSG00000186298	1.69495	22.9667	11.5215	3.21784	15.8046
ENSG00000068971	0.805048	68.9667	1.55637	4.3475	67.6575
ENSG00000138814	3.24214	88.0133	97.2147	4.57716	56.7005
ENSG00000119414	0.357106	10.0533	2.96998	2.5768	5.6845
ENSG00000126583	1.60529	53.5467	6.36939	4.00624	49.7604
ENSG00000128563	0.502551	11.1533	0.325942	2.44853	23.3767
ENSG00000113494	0.00414485	0.376667	0.415282	-0.962564	0.25285
ENSG00000161542	0.224783	18.3433	2.30377	3.02286	18.3211
ENSG00000167157	0.00497837	0.18	0.0848327	-0.837692	0.180396
ENSG00000197746	0.596315	520.963	84.8158	6.67752	717.285
ENSG00000125637	0.00885431	2.18	0.449615	0.608939	1.50154
ENSG00000059915	2.35218	90.41	22.6796	5.22826	142.821
ENSG00000143106	0.22868	23.0933	3.7845	3.3651	11.1785
ENSG00000205220	0.144008	52.2767	9.49098	4.16348	35.3478
ENSG00000013275	0.646759	57.4867	4.95539	4.20653	57.2348
ENSG00000103035	0.909843	36.1833	11.6456	3.64551	33.9114
ENSG00000073756	0.00895891	1.29667	0.0889118	0.771557	0.673671
ENSG00000169398	1.04027	46.5767	15.2804	3.95207	155.45
ENSG00000127329	0.0664552	4.48	0.940665	1.69483	4.65672
ENSG00000172733	0.216249	1.75667	0.832481	0.666765	1.28015
ENSG00000110060	0.0260729	1.69	0.886374	0.718453	1.50056
ENSG00000136045	0.256777	12.9133	1.59344	3.18474	11.4455
ENSG00000126838	0.00047983	0.0133333	0.163241	-3.18811	0.013337
ENSG00000103769	0.895728	54.4933	5.78859	4.26128	14.7575
ENSG00000137502	0.474769	5.34333	3.33466	1.97281	5.80781
ENSG00000123892	0.00206819	0.12	0	-0.757581	0.132309
ENSG00000128340	0.0107256	2.93	0.521879	0.903265	2.75936
ENSG00000164754	1.76116	24.1233	4.47609	3.45211	22.4703
ENSG00000051180	0.00701872	0.413333	0.204529	-0.961137	0.128152
ENSG00000002016	0.0717657	9.62	1.71597	2.81552	14.181
ENSG00000108352	0.681004	31.57	3.81709	3.51694	28.978
ENSG00000131759	0.285144	10.8467	1.02047	2.694	10.0121
ENSG00000133321	0.354553	14.9133	2.1783	2.98808	14.3814
ENSG00000023287	0.381707	7.66667	2.55755	2.28676	6.79688
ENSG00000139687	0.195077	2.8	2.09865	1.22712	2.36615
ENSG00000003756	0.222325	52.3	9.89383	4.69932	33.5603
ENSG00000160957	0.00040849	9.45333	2.11774	2.24405	5.92047
ENSG00000112077	0.00040849	0	0	-5.148	0
ENSG00000022840	0.976883	46.43	29.7826	4.66573	65.2392
ENSG00000149489	0.0680922	18.4033	2.21996	2.84281	16.9096
ENSG00000143365	0.0261657	3.23667	0.440171	1.20277	3.30548
ENSG00000140986	0.000478992	0.273333	0.0208993	-5.27216	0.02795
ENSG00000148688	0.372146	5.32667	1.72279	2.38262	2.58087
ENSG00000152464	0.25319	5.16	0.735392	1.86621	5.24808
ENSG00000083750	0.283017	8.96667	4.86124	2.55033	6.78468
ENSG00000136444	0.116431	30.8067	5.00325	3.53156	28.9115
ENSG00000176783	0.116339	11.0433	2.33138	3.05461	11.0952
ENSG00000079102	0.10757	16.4067	9.70769	2.82292	48.86
ENSG00000196420	0.00110908	0.266667	0	-1.05835	0.267473
ENSG00000143546	0.108024	8.57667	1.314	2.72601	7.58585
ENSG00000163993	0.002642	0.273333	0	-6.52316	0.186954
ENSG00000101115	0.00177872	0.33	0.0129189	-0.460806	0.290567
ENSG00000110484	0.00040849	0	0	-7.22403	0
ENSG00000169432	0.00636747	0.18	0.0845522	-1.30539	0.135
ENSG00000130489	0.0170857	30.9233	2.19585	3.47477	28.839
ENSG00000116171	0.384118	21.66	4.78429	3.28602	13.9983
ENSG00000164106	2.5124	23.3167	1.41355	3.42984	23.2077
ENSG00000073578	0.664984	126.417	18.8747	4.97317	159.521
ENSG00000150961	0.183815	3.02667	1.23671	1.12088	11.483
ENSG00000007908	0.00492637	0.166667	0.0391673	-1.40076	0.13489
ENSG00000075213	0.0522783	0.766667	1.47072	0.112916	0.59692
ENSG00000095539	0.116741	10.9933	1.87239	2.7561	11.6633
ENSG00000168385	2.27868	53.59	8.0198	4.13705	46.3941
ENSG00000184640	3.4012	40.6733	6.27836	3.24836	66.5926
ENSG00000197632	0.00040849	0.09	0	-3.61768	0.043746
ENSG00000206075	0.00040849	0	0	-3.65812	0
ENSG00000166396	0.00040849	0	0	-3.35522	0
ENSG00000163536	4.43252	42.1833	83.0231	4.12616	50.5842
ENSG00000100095	0.551185	33.83	5.78988	3.55338	41.6395
ENSG00000116560	1.92685	60.28	12.1463	4.30133	45.7075
ENSG00000127990	0.192725	13.66	5.0282	2.80727	13.1292
ENSG00000148082	0.511556	11.5467	2.29153	2.59517	11.7188
ENSG00000171241	0.00395534	0.873333	0.22993	-0.0313446	0.508738
ENSG00000164690	0.0184987	0.4	0.100861	-0.44372	0.415539
ENSG00000126778	0.00269966	0.04	0	-3.90953	0.045775
ENSG00000064651	0.551036	8.06333	1.91421	2.1394	7.6333
ENSG00000070915	0.00040849	0.0533333	0	-4.3868	0.014141
ENSG00000081800	0.00046434	0	0	-5.78038	0
ENSG00000163406	0.11187	2.96333	0.307976	1.77409	3.25382
ENSG00000141526	0.0786028	7.4	1.26329	1.99835	7.58408
ENSG00000100156	0.0100211	3.29333	1.37442	1.10495	2.62041
ENSG00000124568	0.00040849	0	0	-4.71264	0
ENSG00000112337	0.00046434	0	0	-6.48084	0
ENSG00000105143	0.90237	98.3	15.7135	4.60472	87.1899
ENSG00000197208	0.00359517	1.12667	0.479332	-0.0918513	0.94211
ENSG00000137204	0.0013232	0.28	0.018205	-0.879314	0.187354
ENSG00000125648	1.55973	122.8	16.8026	4.82464	104.814
ENSG00000151729	3.25289	145.57	40.4143	4.95163	122.35
ENSG00000117394	0.728394	32.6467	2.29277	4.68636	70.9512
ENSG00000181856	0.0247837	1.29	0.186466	-0.0511684	0.94489
ENSG00000145740	0.644276	6.33333	11.8187	1.40351	2.95424
ENSG00000152683	0.106097	1.43667	1.0147	0.29611	0.954691
ENSG00000188338	0.784	6.89	55.678	5.758	678.456
ENSG00000163798	0.469315	9.36	1.06761	2.35113	9.26996
ENSG00000140675	0.00040849	1.03667	0.192972	-0.357967	29.1362
ENSG00000087916	0.00046434	0.0633333	0	-6.90633	0
ENSG00000135740	0.0858661	8.56	1.78083	2.25185	7.84521
ENSG00000137491	0.0714624	18.9833	3.69019	3.11142	16.5447
ENSG00000092531	0.162297	4.69333	2.33082	2.01194	3.32434
ENSG00000100028	0.751174	34.5067	4.43047	3.8729	21.8959
ENSG00000114520	0.749718	7.21	1.84259	1.82667	4.04791
ENSG00000142168	3.20427	159.667	10.9418	5.88387	219.811
ENSG00000129194	0.0628159	11.6533	1.48686	2.61703	9.86917
ENSG00000152583	26.6405	267.663	44.639	5.74208	285.448
ENSG00000006282	0.139379	46.2733	6.18692	3.96766	41.9421
ENSG00000124664	0.0096787	0.993333	0.231114	0.213024	0.768488
ENSG00000142539	0.000534457	0	0	-7.64727	0.048519
ENSG00000196104	0.931142	40.12	87.8641	3.94895	22.4778
ENSG00000160460	0.341584	69.7433	10.5409	4.14924	50.7641
ENSG00000137877	0.018383	4.11333	0.661586	1.36067	3.71539
ENSG00000145545	0.313849	10.4133	3.49649	2.05277	6.72469
ENSG00000112658	0.501652	23.97	2.4408	3.31161	17.2364
ENSG00000096063	0.210322	4.54	1.06719	1.82035	4.67717
ENSG00000167720	0.0528542	3.7	0.640654	1.59459	3.89504
ENSG00000147488	0.708974	13	3.02318	2.69119	14.3695
ENSG00000110080	0.0120774	19.0967	6.60433	2.93608	17.8492
ENSG00000101638	0.52914	16.88	3.19257	2.83738	13.7465
ENSG00000066923	0.00714974	14.4333	4.03609	2.74338	11.0614
ENSG00000130052	0.0571149	4.98667	0.401251	1.51191	6.72133
ENSG00000115415	0.392598	13.93	8.05452	2.85377	53.863
ENSG00000138378	0.154263	3.29	2.65858	1.44282	3.48895
ENSG00000126561	0.0875218	5.28667	0.304532	1.68693	4.52964
ENSG00000166888	0.140443	16.3267	3.83323	2.88852	13.5557
ENSG00000104435	7.72095	140.697	17.8239	5.11097	144.367
ENSG00000015592	1.66463	154.507	17.5503	5.25718	114.473
ENSG00000067221	0.441438	35.2133	3.95411	3.60326	33.7802
ENSG00000163541	0.606438	30.6967	4.78875	3.50948	30.0605
ENSG00000165416	1.65118	8.76333	2.5799	2.39459	7.45927
ENSG00000148291	0.0705982	10.6933	0.369834	2.58533	25.0052
ENSG00000100321	4.35504	237.07	47.5975	5.56348	204.519
ENSG00000146378	0.00048363	0	0	-5.52639	0
ENSG00000144834	5.0234	259.317	25.5142	5.76285	256.519
ENSG00000168394	0.325868	2.31333	0.232818	-0.933472	5.39073
ENSG00000136535	1.11774	25.9733	1.47465	3.21795	18.4793
ENSG00000152284	0.0602542	3.37	2.94561	1.31391	3.32211
ENSG00000070814	0.273353	13.4733	1.6056	2.75489	12.3251
ENSG00000139372	0.191585	2.28667	0.912496	1.0531	1.72734
ENSG00000087510	0.00455133	0.266667	0.0205867	-0.901352	0.149314
ENSG00000068323	0.457598	37.6933	4.76716	3.81863	37.1477
ENSG00000114354	0.407791	26.1533	8.3943	3.26523	22.2617
ENSG00000072274	0.206337	9.39667	4.11551	2.51644	8.84962
ENSG00000163235	0.0896037	4.42	3.37965	1.82567	3.6251
ENSG00000120708	0.00497605	2.92333	0.548032	1.22418	2.64782
ENSG00000163513	0.327415	3.22333	0.472465	1.73092	4.1192
ENSG00000092295	0.0121722	4.72667	1.34651	1.72172	4.12627
ENSG00000152291	0.888182	31.42	5.35006	3.54457	28.7478
ENSG00000137801	0.0834106	2.78	1.93935	1.90715	2.0688
ENSG00000151090	0.591912	9.15333	4.4746	2.24005	8.40069
ENSG00000066654	0.195455	9.25667	2.29016	2.45565	5.28195
ENSG00000156299	3.0747	69.3867	16.9056	4.4486	59.5834
ENSG00000066056	0.063962	10.7067	0.843267	2.38597	8.17336
ENSG00000142910	0.10523	14.03	2.8621	2.69733	11.4184
ENSG00000104067	0.176218	18.42	12.5481	3.14446	16.3026
ENSG00000119139	0.408842	23.3767	3.91443	3.13412	22.1027
ENSG00000167900	0.0153897	1.68667	0.351121	0.379311	1.43474
ENSG00000106829	0.46051	25.8267	17.7952	3.42363	26.3415
ENSG00000170537	0.313376	4.92	1.1738	1.35324	4.12218
ENSG00000139291	0.0868136	4.64	2.39435	1.7471	3.20476
ENSG00000118600	0.212282	3.13667	0.967415	1.43415	2.91346
ENSG00000109079	0.101646	10.0533	0.262539	0.903371	20.7283
ENSG00000118503	0.0619565	0.583333	0.110751	-0.0725279	0.933884
ENSG00000164761	0.0671154	0.753333	0.110475	0.0573056	0.569411
ENSG00000120949	0.000906752	0.0266667	0	-5.20545	0.01869
ENSG00000049249	0.00053236	0.0266667	0	-5.09212	0.031715
ENSG00000125735	0.00066856	0.676667	0.0841481	-2.01349	0.085624
ENSG00000106952	0.00311569	0	0	-7.48956	0
ENSG00000101470	0.00040849	3.28667	0.293895	1.76739	3.38279
ENSG00000130598	0.000519273	0.0966667	0.0643081	-3.54546	0
ENSG00000132773	0.0156659	5.07	0.571029	1.88627	5.45077
ENSG00000141510	0.231048	4.11	0.421685	1.81981	4.12569
ENSG00000078900	0.0282433	3.11667	0.382053	1.36216	4.10514
ENSG00000076554	0.504457	46.7333	48.3899	4.09401	75.55
ENSG00000196511	0.104086	1.36333	2.80861	0.18519	0.879446
ENSG00000128294	0.0206297	14.3233	1.48401	3.01431	11.4272
ENSG00000056558	0.0193012	4.07333	0.315976	1.43869	3.41397
ENSG00000127191	0.198533	11.9833	0.810245	2.65976	11.6418
ENSG00000076604	0.111459	13.5067	4.01147	2.76252	8.41977
ENSG00000071575	0.475048	12.9933	2.24234	2.7533	10.4234
ENSG00000162931	0.196386	15.6667	1.96702	2.73449	11.158
ENSG00000132109	0.0331586	1.22	0.0290532	0.43869	1.22732
ENSG00000152503	0.0796606	5.52667	1.05888	1.9738	5.70974
ENSG00000071539	0.0105086	1.01667	0.755476	-0.652435	0.303952
ENSG00000135451	0.000836495	0.04	0	-1.73182	0
ENSG00000144935	0.635531	2.18	0.399838	1.05862	2.45525
ENSG00000133107	0.0453119	0.38	0.132539	-0.676626	0.423782
ENSG00000104447	0.316471	1.30333	0.492216	0.40276	1.12911
ENSG00000135452	0.217377	15.9867	7.5095	3.25004	15.3961
ENSG00000214021	0.152123	20.5667	2.91422	3.0839	15.6928
ENSG00000114383	0.0118665	15.5967	0.487871	2.08457	32.8434
ENSG00000176890	0.0377164	3.47333	0.321566	1.20473	5.18728
ENSG00000077498	0.000465978	0	0	-5.76619	0
ENSG00000119048	0.619538	8.85	9.48482	2.53918	6.23345
ENSG00000118900	0.23105	9.66333	1.22769	2.24014	9.34592
ENSG00000148154	0.251831	4.27667	1.40477	1.88706	4.37438
ENSG00000135220	0.00040984	0	0	-6.266	0
ENSG00000048028	0.190704	5.09667	1.67388	1.54034	3.48436
ENSG00000111667	0.590092	63.04	8.65283	4.18867	63.1505
ENSG00000049245	1.0516	20.3667	4.1555	3.10005	20.7571
ENSG00000071246	0.171413	17.4333	1.62526	2.99361	17.5728
ENSG00000162692	0.0231405	0.626667	0.129306	-0.013633	0.572872
ENSG00000127831	0.00046434	0.166667	0	-1.10618	0.495694
ENSG00000105053	0.105551	10.8433	1.20973	2.55988	8.8972
ENSG00000110799	0.707975	30.07	3.22772	3.42161	30.0957
ENSG00000157796	0.113753	9.83	2.6023	2.35913	8.81698
ENSG00000156076	0.176071	5.51667	1.72888	2.02597	5.45103
ENSG00000105989	0.0143022	0.7	0.113949	0.267301	0.499844
ENSG00000134245	0.0264283	2.53333	0.34417	0.918464	2.01967
ENSG00000162552	0.0129105	1.1	0.124868	0.780228	0.927632
ENSG00000165392	0.0375449	0.866667	0.141053	-0.468958	0.859279
ENSG00000076924	0.873431	49.24	3.90639	3.93969	47.4368
ENSG00000181722	0.700783	1.88	1.12018	0.70775	6.0366
ENSG00000197056	0.0704791	0.666667	0.272043	-0.220423	0.288489
ENSG00000181896	0.0669433	3.40333	1.2629	-0.165015	0.844139
ENSG00000196387	0.0240552	2.69667	0.536542	0.832887	1.44218
ENSG00000167635	0.237832	4.25333	0.751398	1.51706	4.29406
ENSG00000196345	0.013783	1.52667	0.423863	0.303356	1.08747
ENSG00000198315	0.0793831	3.97	0.37243	1.52908	3.2456
ENSG00000130844	0.358606	10.62	2.87436	2.49584	7.45229
ENSG00000198816	0.795871	50.96	0.354248	4.48272	78.9384
ENSG00000140987	0.0439717	4.16333	0.698681	1.47667	7.3636
ENSG00000188785	0.150044	1.84	0.417304	0.606237	1.47753
ENSG00000130544	0.184998	1.57333	0.539478	-0.102763	0.945818
ENSG00000103310	0.0618198	8.10333	0.68577	2.00707	8.31268
