# Supplementary material for: Improving RNA-Seq expression estimation by modeling isoform- and exon-specific read sequencing rate
Source: BMC Bioinformatics. 2015 Oct 16;16:332. doi: 10.1186/s12859-015-0750-6 (PMC4609108; doi:10.1186/s12859-015-0750-6)
Supplement: Additional file 6 — Table S2. Name list of the 279 genes used for comparison on DE analysis in MAQC data. This table shows the name list of the 279 qRT-PCR validated DE genes with high certainty, which are used to validate DE analysis approaches in MAQC data. (XLS 39.5 kb) [file 12859_2015_750_MOESM6_ESM.xls]

## Sheet: Sheet1
Spplementary Table S2: The list of 279 differential expression genes with high certainty in MAQC dataset which are used for DE analysis validation.
Gene name
ENSG00000103222
ENSG00000023839
ENSG00000091262
ENSG00000006071
ENSG00000117528
ENSG00000138075
ENSG00000117054
ENSG00000077080
ENSG00000077522
ENSG00000196839
ENSG00000141433
ENSG00000006831
ENSG00000159423
ENSG00000179477
ENSG00000106927
ENSG00000123505
ENSG00000091879
ENSG00000135046
ENSG00000106367
ENSG00000084674
ENSG00000004059
ENSG00000066777
ENSG00000108381
ENSG00000169696
ENSG00000118217
ENSG00000018625
ENSG00000129244
ENSG00000116039
ENSG00000107262
ENSG00000156735
ENSG00000175866
ENSG00000140379
ENSG00000132840
ENSG00000089685
ENSG00000139618
ENSG00000156983
ENSG00000154975
ENSG00000157445
ENSG00000104327
ENSG00000115009
ENSG00000157456
ENSG00000173992
ENSG00000167286
ENSG00000198851
ENSG00000116815
ENSG00000163814
ENSG00000071991
ENSG00000039068
ENSG00000135446
ENSG00000176749
ENSG00000132964
ENSG00000136807
ENSG00000124762
ENSG00000075275
ENSG00000117724
ENSG00000136457
ENSG00000149554
ENSG00000100604
ENSG00000089199
ENSG00000101204
ENSG00000175264
ENSG00000135775
ENSG00000108821
ENSG00000148444
ENSG00000161281
ENSG00000182578
ENSG00000134716
ENSG00000036530
ENSG00000142871
ENSG00000173406
ENSG00000167657
ENSG00000112977
ENSG00000187323
ENSG00000080166
ENSG00000058866
ENSG00000132535
ENSG00000132002
ENSG00000168259
ENSG00000143476
ENSG00000135636
ENSG00000162374
ENSG00000126767
ENSG00000128886
ENSG00000135333
ENSG00000178568
ENSG00000134899
ENSG00000106462
ENSG00000124491
ENSG00000163586
ENSG00000221829
ENSG00000086570
ENSG00000102678
ENSG00000000938
ENSG00000134285
ENSG00000096060
ENSG00000122025
ENSG00000221946
ENSG00000022355
ENSG00000109158
ENSG00000145863
ENSG00000146729
ENSG00000124194
ENSG00000131095
ENSG00000196329
ENSG00000135423
ENSG00000066455
ENSG00000120251
ENSG00000152822
ENSG00000198822
ENSG00000184674
ENSG00000148702
ENSG00000116478
ENSG00000113924
ENSG00000106004
ENSG00000120087
ENSG00000002587
ENSG00000086696
ENSG00000157219
ENSG00000157423
ENSG00000090339
ENSG00000167244
ENSG00000146678
ENSG00000115457
ENSG00000169429
ENSG00000145703
ENSG00000117595
ENSG00000139626
ENSG00000151655
ENSG00000162267
ENSG00000105639
ENSG00000160145
ENSG00000129159
ENSG00000162989
ENSG00000170745
ENSG00000166803
ENSG00000164961
ENSG00000112984
ENSG00000131437
ENSG00000084731
ENSG00000090889
ENSG00000157404
ENSG00000114648
ENSG00000115919
ENSG00000134333
ENSG00000104660
ENSG00000108231
ENSG00000106852
ENSG00000129038
ENSG00000134013
ENSG00000175445
ENSG00000128606
ENSG00000033122
ENSG00000139329
ENSG00000006062
ENSG00000107968
ENSG00000112062
ENSG00000112118
ENSG00000157890
ENSG00000165304
ENSG00000257335
ENSG00000130396
ENSG00000115648
ENSG00000087245
ENSG00000108852
ENSG00000082126
ENSG00000243147
ENSG00000259494
ENSG00000120662
ENSG00000183486
ENSG00000118513
ENSG00000136997
ENSG00000197535
ENSG00000186310
ENSG00000160194
ENSG00000129559
ENSG00000165973
ENSG00000162992
ENSG00000101746
ENSG00000154146
ENSG00000129535
ENSG00000140538
ENSG00000133636
ENSG00000133961
ENSG00000126861
ENSG00000185624
ENSG00000159339
ENSG00000132646
ENSG00000065485
ENSG00000127980
ENSG00000135365
ENSG00000171033
ENSG00000188257
ENSG00000122861
ENSG00000136040
ENSG00000147588
ENSG00000183837
ENSG00000100479
ENSG00000112033
ENSG00000139220
ENSG00000138814
ENSG00000119414
ENSG00000126583
ENSG00000128563
ENSG00000167157
ENSG00000059915
ENSG00000172733
ENSG00000103769
ENSG00000123892
ENSG00000128340
ENSG00000051180
ENSG00000002016
ENSG00000003756
ENSG00000022840
ENSG00000149489
ENSG00000136444
ENSG00000079102
ENSG00000143546
ENSG00000163993
ENSG00000101115
ENSG00000164106
ENSG00000073578
ENSG00000095539
ENSG00000163536
ENSG00000100095
ENSG00000127990
ENSG00000148082
ENSG00000171241
ENSG00000126778
ENSG00000141526
ENSG00000105143
ENSG00000114520
ENSG00000129194
ENSG00000152583
ENSG00000006282
ENSG00000196104
ENSG00000160460
ENSG00000145545
ENSG00000112658
ENSG00000147488
ENSG00000101638
ENSG00000066923
ENSG00000115415
ENSG00000138378
ENSG00000104435
ENSG00000015592
ENSG00000163541
ENSG00000100321
ENSG00000144834
ENSG00000136535
ENSG00000087510
ENSG00000120708
ENSG00000151090
ENSG00000156299
ENSG00000104067
ENSG00000167900
ENSG00000139291
ENSG00000109079
ENSG00000118503
ENSG00000164761
ENSG00000120949
ENSG00000049249
ENSG00000130598
ENSG00000141510
ENSG00000078900
ENSG00000128294
ENSG00000162931
ENSG00000071539
ENSG00000135451
ENSG00000133107
ENSG00000104447
ENSG00000135452
ENSG00000176890
ENSG00000148154
ENSG00000111667
ENSG00000110799
ENSG00000156076
ENSG00000076924
ENSG00000198315
ENSG00000140987
