# Supplementary material for: Improving RNA-Seq expression estimation by modeling isoform- and exon-specific read sequencing rate
Source: BMC Bioinformatics. 2015 Oct 16;16:332. doi: 10.1186/s12859-015-0750-6 (PMC4609108; doi:10.1186/s12859-015-0750-6)
Supplement: Additional file 7 — Table S3. Description of 16 comparison cases for isoform expression validation in HBC data. This table shows the 16 comparison cases in HBC dataset. Each gene contains four comparison cases, among which two are from the same transcript with comparison between the two cell lines, and two from the same cell line with comparison between the two transcripts. (XLS 18.5 kb) [file 12859_2015_750_MOESM7_ESM.xls]

## Sheet: Sheet1
Supplementary Table S3: The 16 comparison cases for HBC dataset. Each gene contains four comparison cases. Two are from the same transcript with comparison between the two cell lines, and two from the same cell line with comparison between the two transcripts.
	Gene name	Transcript or cell line	Comparison
case 1	TRAP1	uc002cvt.2	HME vs. MCF-7
case 2	TRAP1	uc002cvs.1	HME vs. MCF-7
case 3	TRAP1	HME	uc002cvt.2 vs. uc002cvs.1
case 4	TRAP1	MCF-7	uc002cvt.2 vs. uc002cvs.1
case 5	ZNF581/0	uc002qlq.1	HME vs. MCF-7
case 6	ZNF581/0	uc002qlp.1	HME vs. MCF-7
case 7	ZNF581/0	HME	uc002qlq.1 vs. uc002qlp.1
case 8	ZNF581/0	MCF-7	uc002qlq.1 vs. uc002qlp.1
case 9	WISP2	uc002xmn.1	HME vs. MCF-7
case 10	WISP2	uc002xmo.1	HME vs. MCF-7
case 11	WISP2	HME	uc002xmn.1 vs. uc002xmo.1
case 12	WISP2	MCF-7	uc002xmn.1 vs. uc002xmo.1
case 13	HIST1H2BD	uc003ngr.1	HME vs. MCF-7
case 14	HIST1H2BD	uc003ngs.1	HME vs. MCF-7
case 15	HIST1H2BD	HME	uc003ngr.1 vs. uc003ngs.1
case 16	HIST1H2BD	MCF-7	uc003ngr.1 vs. uc003ngs.1
